# Supplementary material for: (E)-1-Methyl-2-styrylpyridinium iodide
Source: Acta Crystallogr Sect E Struct Rep Online. 2009 Jul 18;65(Pt 8):o1934–5. doi: 10.1107/S1600536809027810 (PMC2977224; doi:10.1107/S1600536809027810)
Supplement: Supplementary file 2 [file e-65-o1934-Isup2.hkl]

# 
# h,k,l, Fc-squared, Fo-squared, sigma(Fo-squared) and status flag 
# 
data_I
_shelx_title ' ck15_0m in P2(1)/n (100K)   New: P21/c' 
_shelx_refln_list_code          4 
_shelx_F_calc_maximum      284.52 
_exptl_crystal_F_000       632.00 
_reflns_d_resolution_high  0.7107 
 
loop_ 
 _symmetry_equiv_pos_as_xyz 
 'x, y, z' 
 '-x, y+1/2, -z+1/2' 
 '-x, -y, -z' 
 'x, -y-1/2, z-1/2' 
 
_cell_length_a     7.0841 
_cell_length_b    10.0664 
_cell_length_c    19.1771 
_cell_angle_alpha  90.000 
_cell_angle_beta  109.017 
_cell_angle_gamma  90.000 
 
_shelx_F_squared_multiplier     1.000 
 
loop_ 
 _refln_index_h 
 _refln_index_k 
 _refln_index_l 
 _refln_F_squared_calc 
 _refln_F_squared_meas 
 _refln_F_squared_sigma 
 _refln_observed_status 
   1   0   0     2070.97     1656.06     43.77 o 
   2   0   0     8425.57     7521.82    105.73 o 
   3   0   0     9252.14    10504.91    179.92 o 
   4   0   0     2666.05     2458.81     42.59 o 
   5   0   0     5462.47     5931.05    102.93 o 
   6   0   0        1.99        7.50      7.14 o 
   7   0   0     2132.74     2184.49     71.23 o 
   8   0   0      230.84      167.64     28.39 o 
   9   0   0      247.95      291.19     37.40 o 
   1   1   0     8795.06     9820.04    129.11 o 
   2   1   0     6537.50     7524.08     75.09 o 
   3   1   0     7256.88     7564.63     81.86 o 
   4   1   0     5940.71     5854.89     72.50 o 
   5   1   0     1632.18     1674.14     26.84 o 
   6   1   0     3075.21     3059.68     48.11 o 
   7   1   0      420.48      428.77     21.16 o 
   8   1   0      798.94      894.49     59.81 o 
   9   1   0      211.65      157.05     31.96 o 
   0   2   0    26885.19    29636.85    717.46 o 
   1   2   0     2882.54     3021.16     45.37 o 
   2   2   0     5679.28     5998.61     65.08 o 
   3   2   0     4751.13     4782.20     54.90 o 
   4   2   0      426.99      399.94     11.79 o 
   5   2   0     2970.24     2945.47     44.31 o 
   6   2   0        3.50       -1.87      5.09 o 
   7   2   0      660.72      731.80     23.96 o 
   8   2   0       55.49       46.59     18.17 o 
   9   2   0      173.51      192.25     26.29 o 
   1   3   0     3865.54     3610.63     50.01 o 
   2   3   0     1617.61     1476.31     19.92 o 
   3   3   0     1153.83     1000.63     17.68 o 
   4   3   0      794.46      686.53     18.21 o 
   5   3   0      327.73      312.56     13.56 o 
   6   3   0      517.39      560.21     17.30 o 
   7   3   0        1.44        6.05      6.87 o 
   8   3   0       98.49      100.05     16.97 o 
   9   3   0       26.32       21.22     13.48 o 
   0   4   0      517.74      701.90     35.88 o 
   1   4   0      911.23      806.94     14.38 o 
   2   4   0      696.87      950.02     26.00 o 
   3   4   0        3.76       30.20      4.42 o 
   4   4   0      212.37      190.93      9.64 o 
   5   4   0     1113.75     1169.79     24.16 o 
   6   4   0       11.97       17.31      6.16 o 
   7   4   0       36.36       36.85     12.08 o 
   8   4   0       12.65       20.65     10.70 o 
   9   4   0        0.29       -2.31     10.62 o 
   1   5   0     2753.78     3825.44     66.47 o 
   2   5   0      653.14      806.68     23.56 o 
   3   5   0      879.74      933.31     23.87 o 
   4   5   0      830.33      820.45     24.04 o 
   5   5   0       88.18       96.89      9.37 o 
   6   5   0      755.94      796.49     30.43 o 
   7   5   0        1.63       18.59      9.56 o 
   8   5   0      109.93       85.48     14.89 o 
   0   6   0     4229.56     3829.10    479.85 o 
   1   6   0     1245.54     1614.37     25.65 o 
   2   6   0     6088.63     6941.93     80.08 o 
   3   6   0     2939.15     3017.38     49.40 o 
   4   6   0     1325.73     1345.71     29.93 o 
   5   6   0     3196.27     2957.02     54.75 o 
   6   6   0      157.33      186.75     17.39 o 
   7   6   0      338.86      337.96     31.90 o 
   8   6   0       59.92       37.27     12.06 o 
   1   7   0    10999.99    11206.03    124.38 o 
   2   7   0     1366.15     1369.38     25.05 o 
   3   7   0     5457.63     5262.90     69.42 o 
   4   7   0     2374.88     2173.28     63.75 o 
   5   7   0       13.25        7.51      7.60 o 
   6   7   0     1983.06     1914.17     53.68 o 
   7   7   0        5.60        8.33      9.71 o 
   8   7   0      292.86      340.03     24.90 o 
   0   8   0     5257.02     5424.21    130.88 o 
   1   8   0      416.01      349.70     15.49 o 
   2   8   0     4154.63     3820.71     71.53 o 
   3   8   0     1680.75     1642.79     46.46 o 
   4   8   0      656.70      602.22     21.27 o 
   5   8   0     2056.60     2100.73     66.23 o 
   6   8   0       32.15       39.98     16.24 o 
   7   8   0      394.33      401.12     26.58 o 
   1   9   0     2764.01     2666.74     59.83 o 
   2   9   0     1049.52     1024.94     30.92 o 
   3   9   0     1806.52     1793.52     44.05 o 
   4   9   0     2038.23     2004.28     68.87 o 
   5   9   0        2.96        7.09     11.44 o 
   6   9   0      549.53      657.90     45.12 o 
   7   9   0       56.73       47.83     17.10 o 
   0  10   0      765.27      838.65     40.42 o 
   1  10   0       18.16       20.46      8.69 o 
   2  10   0      625.40      714.79     26.98 o 
   3  10   0      207.95      281.14     23.01 o 
   4  10   0       91.82       76.21     17.38 o 
   5  10   0      504.30      510.96     34.98 o 
   6  10   0       98.71      139.27     23.16 o 
   1  11   0       31.54      148.51     14.09 o 
   2  11   0       23.29       53.88     13.46 o 
   3  11   0       12.99       39.34     17.57 o 
   4  11   0       14.53       28.83     15.69 o 
   5  11   0        0.03       -2.49     13.54 o 
   0  12   0      142.10      226.52     30.31 o 
   1  12   0       35.92       16.81     11.00 o 
   2  12   0       71.22       44.76     13.84 o 
   3  12   0       24.47        9.82     20.22 o 
   4  12   0       29.17        2.82     13.92 o 
   5  12   0       54.44       51.01     24.59 o 
   1  13   0      680.81      637.44     31.63 o 
   2  13   0      229.38      214.49     22.97 o 
   3  13   0       74.43       50.90     18.69 o 
   0  14   0      766.64      636.74     62.75 o 
   1  14   0        2.19        5.32     12.42 o 
  -9   1   1      127.99      138.23     20.83 o 
  -8   1   1        7.15        2.21      9.90 o 
  -7   1   1      418.15      447.04     33.68 o 
  -6   1   1      187.30      143.12      9.46 o 
  -5   1   1      773.35      673.17     18.75 o 
  -4   1   1     1639.52     1829.97     26.78 o 
  -3   1   1       15.34        9.58      2.96 o 
  -2   1   1     4730.65     6299.08    132.89 o 
  -1   1   1       48.14       23.88      2.52 o 
   0   1   1       59.14       20.35      3.12 o 
   1   1   1     6244.71     7278.56    167.51 o 
   2   1   1      558.75      770.41     12.72 o 
   3   1   1     3974.95     3843.27     59.26 o 
   4   1   1      132.58      116.87      6.24 o 
   5   1   1     2651.02     2594.05     35.35 o 
   6   1   1      232.86      297.07     13.68 o 
   7   1   1       36.33       59.08     10.75 o 
   8   1   1       35.23       28.38     11.74 o 
   9   1   1        6.58       11.92     11.55 o 
  -9   2   1        7.19       -1.40     11.62 o 
  -8   2   1      458.56      418.32     32.40 o 
  -7   2   1      719.23      787.66     30.10 o 
  -6   2   1      953.96      991.27     31.04 o 
  -5   2   1     2113.60     2015.12     33.57 o 
  -4   2   1      484.93      562.51     14.75 o 
  -3   2   1    11752.97    12207.86    160.20 o 
  -2   2   1        2.67        9.02      2.17 o 
  -1   2   1    10309.13    12229.18    192.94 o 
   0   2   1    18820.78    21728.63    712.88 o 
   1   2   1     5180.69     5467.40     61.84 o 
   2   2   1    12322.17    12979.82    133.23 o 
   3   2   1      250.42      230.99      7.36 o 
   4   2   1     3518.41     3718.89     67.30 o 
   5   2   1      871.94      925.70     29.64 o 
   6   2   1      856.42      897.24     20.60 o 
   7   2   1      764.05      740.58     49.08 o 
   8   2   1        3.87       18.00     10.60 o 
   9   2   1      117.50       82.46     16.34 o 
  -9   3   1      530.86      503.86     35.62 o 
  -8   3   1       26.37       31.24     12.33 o 
  -7   3   1     1669.38     1723.71     56.43 o 
  -6   3   1     1147.12     1112.24     24.81 o 
  -5   3   1      740.28      699.14     17.79 o 
  -4   3   1     9193.99     9498.31    145.62 o 
  -3   3   1      118.31      161.66      5.77 o 
  -2   3   1    16206.58    17100.38    164.59 o 
  -1   3   1     4966.07     5207.45     63.15 o 
   0   3   1    25495.50    27791.85    478.08 o 
   1   3   1    18041.38    19169.85    255.82 o 
   2   3   1     1351.60     1280.34     17.93 o 
   3   3   1     8584.01     8541.84     97.07 o 
   4   3   1      442.73      454.13     12.85 o 
   5   3   1     5869.44     6057.66     79.81 o 
   6   3   1     1249.15     1240.01     31.64 o 
   7   3   1      434.21      470.14     23.40 o 
   8   3   1      543.88      533.88     84.89 o 
   9   3   1       30.90       27.80     16.74 o 
  -9   4   1        1.62       -5.52     10.96 o 
  -8   4   1      668.07      666.64     48.69 o 
  -7   4   1      218.99      225.76     23.87 o 
  -6   4   1     2105.08     2093.12     48.08 o 
  -5   4   1     2379.28     2400.79     38.97 o 
  -4   4   1      797.79      809.47     16.98 o 
  -3   4   1    14872.26    14611.04    171.88 o 
  -2   4   1     4158.71     4282.71     45.93 o 
  -1   4   1    16659.30    17046.55    171.69 o 
   0   4   1     2998.67     2875.88     48.98 o 
   1   4   1     4800.01     4544.61     52.08 o 
   2   4   1    17714.58    18188.27    191.67 o 
   3   4   1      101.13       98.17      5.84 o 
   4   4   1     8355.35     8199.60    109.41 o 
   5   4   1     1391.68     1370.78     26.79 o 
   6   4   1     1154.51     1171.10     27.22 o 
   7   4   1     1526.48     1587.09     61.67 o 
   8   4   1       78.09      103.64     15.45 o 
  -8   5   1       10.58       32.40     12.10 o 
  -7   5   1      203.11      258.70     49.24 o 
  -6   5   1     1639.17     1842.18     59.35 o 
  -5   5   1     1235.46     1229.10     30.69 o 
  -4   5   1     5453.09     5116.98     68.80 o 
  -3   5   1       29.62       16.06      7.86 o 
  -2   5   1     7245.51     6714.64     73.32 o 
  -1   5   1     1996.23     2126.75     28.50 o 
   0   5   1    13656.39    15320.48    229.98 o 
   1   5   1    11474.59    11006.22    127.74 o 
   2   5   1      862.40      690.06     12.41 o 
   3   5   1     6386.79     6062.34     71.87 o 
   4   5   1      468.21      499.17     14.36 o 
   5   5   1     2120.18     2189.34     39.67 o 
   6   5   1      363.52      313.59     20.21 o 
   7   5   1      262.96      281.26     20.97 o 
   8   5   1      341.51      404.90     25.26 o 
  -8   6   1      132.47      200.00     20.56 o 
  -7   6   1      167.55      165.58     18.95 o 
  -6   6   1     1329.46     1392.82     37.52 o 
  -5   6   1      973.43      864.58     31.63 o 
  -4   6   1      102.34       77.23      7.80 o 
  -3   6   1     3118.99     3057.44     50.23 o 
  -2   6   1      284.75      311.87      8.16 o 
  -1   6   1     1478.41     1223.73     21.05 o 
   0   6   1     1327.63     1179.35     29.40 o 
   1   6   1     1405.76     1363.16     22.97 o 
   2   6   1     4095.80     3648.89     46.51 o 
   3   6   1        6.44        0.74      4.38 o 
   4   6   1     2395.01     2280.60     39.87 o 
   5   6   1       22.12       18.61     11.70 o 
   6   6   1      423.02      480.39     28.79 o 
   7   6   1      573.53      614.56     32.02 o 
   8   6   1       81.41       72.08     20.90 o 
  -8   7   1        7.50       15.60     11.00 o 
  -7   7   1        1.18       12.32     10.31 o 
  -6   7   1       27.96        6.31      9.35 o 
  -5   7   1        3.15       21.25      7.39 o 
  -4   7   1      185.00      258.71     16.02 o 
  -3   7   1        4.37       11.89      4.85 o 
  -2   7   1      220.11      371.98     11.63 o 
  -1   7   1        8.94       31.64      4.50 o 
   0   7   1      195.01      300.97     17.41 o 
   1   7   1      403.59      531.25     15.17 o 
   2   7   1       25.17       45.28      5.78 o 
   3   7   1      584.31      605.13     16.63 o 
   4   7   1      724.21      643.63     20.78 o 
   5   7   1       50.00       44.01      9.79 o 
   6   7   1        2.49       11.74      9.20 o 
   7   7   1        1.35       14.99     16.96 o 
   8   7   1        6.04       16.04     10.71 o 
  -7   8   1        6.55       20.09     11.11 o 
  -6   8   1        5.16       29.35     15.98 o 
  -5   8   1        3.13        7.03     10.33 o 
  -4   8   1      209.41      189.54     15.55 o 
  -3   8   1      130.46      207.96     20.72 o 
  -2   8   1        4.67        4.84      6.59 o 
  -1   8   1      273.43      593.43     23.47 o 
   0   8   1      120.06      339.61     23.05 o 
   1   8   1       28.56       86.63     15.00 o 
   2   8   1      598.37      867.79     26.73 o 
   3   8   1      489.98      515.43     16.23 o 
   4   8   1      687.05      636.34     33.80 o 
   5   8   1        0.26       17.96      8.59 o 
   6   8   1        2.06       18.58     10.58 o 
   7   8   1       30.71        5.92      9.82 o 
  -7   9   1       77.17       36.59     15.52 o 
  -6   9   1      213.69      152.46     22.85 o 
  -5   9   1      611.47      506.36     68.91 o 
  -4   9   1     1328.88     1311.91     43.13 o 
  -3   9   1       34.26       15.20     15.72 o 
  -2   9   1      807.44     1090.40     34.84 o 
  -1   9   1      744.09      736.69     22.86 o 
   0   9   1      938.13     1083.94     62.80 o 
   1   9   1      822.59     1113.93     46.77 o 
   2   9   1      129.21      165.51     14.00 o 
   3   9   1     1065.91     1034.10     37.29 o 
   4   9   1       50.86       68.06     16.66 o 
   5   9   1      359.92      288.83     59.23 o 
   6   9   1      341.97      267.64     56.68 o 
   7   9   1       30.23       16.32     11.55 o 
  -6  10   1       83.36       68.33     18.54 o 
  -5  10   1      678.66      578.20     37.88 o 
  -4  10   1      236.80      170.52     23.91 o 
  -3  10   1     1814.91     1779.60     46.00 o 
  -2  10   1      107.36      120.10     14.15 o 
  -1  10   1     4059.03     3868.78     75.98 o 
   0  10   1      756.25      811.15     27.77 o 
   1  10   1     1011.55     1007.81     64.47 o 
   2  10   1     3097.02     3039.56     74.51 o 
   3  10   1        1.16       -6.89     10.34 o 
   4  10   1      655.52      556.57     37.27 o 
   5  10   1      150.20      151.84     28.34 o 
   6  10   1      530.10      527.68     42.89 o 
  -6  11   1       65.76       58.03     18.74 o 
  -5  11   1      221.04      166.17     26.06 o 
  -4  11   1     1213.09     1175.79    161.62 o 
  -3  11   1        0.38       15.55     10.89 o 
  -2  11   1     1512.82     1524.50     42.78 o 
  -1  11   1      762.45      737.52     25.55 o 
   0  11   1     1261.81     1221.68     44.13 o 
   1  11   1     1715.28     1721.52     40.85 o 
   2  11   1      110.27      102.40     16.96 o 
   3  11   1     1498.45     1386.17     57.81 o 
   4  11   1       73.33       51.01     16.57 o 
   5  11   1      617.98      557.23     36.73 o 
  -5  12   1      382.57      414.51     36.52 o 
  -4  12   1       41.64       15.91     18.21 o 
  -3  12   1     1521.77     1478.83     51.95 o 
  -2  12   1       23.95       40.26     13.63 o 
  -1  12   1     1071.22     1106.63     34.47 o 
   0  12   1      720.01      710.08     28.82 o 
   1  12   1      438.20      425.20     24.80 o 
   2  12   1     1049.08     1045.45     42.22 o 
   3  12   1       24.70       19.51     21.69 o 
   4  12   1      839.69      843.75     83.29 o 
  -3  13   1       66.22       73.26     17.64 o 
  -2  13   1      480.53      570.44     30.39 o 
  -1  13   1      255.60      359.75     30.17 o 
   0  13   1      358.08      404.07     28.86 o 
   1  13   1      553.07      641.57     35.87 o 
   2  13   1       91.36       48.76     17.76 o 
   3  13   1      388.21      556.12     73.24 o 
  -1  14   1      271.00      327.37     34.07 o 
   0  14   1       13.95       52.71     19.15 o 
   1  14   1       41.22       51.26     21.17 o 
  -9   0   2      534.64      393.93     43.38 o 
  -8   0   2      568.75      611.56     46.78 o 
  -7   0   2        8.44       18.79     13.70 o 
  -6   0   2     3857.79     3934.18     67.76 o 
  -5   0   2       68.00       30.11      7.29 o 
  -4   0   2    13205.16    12903.31    179.56 o 
  -3   0   2     2445.08     2420.25     40.30 o 
  -2   0   2    32517.84    33551.58    604.30 o 
  -1   0   2    16602.31    20632.43    775.10 o 
   1   0   2    49800.13    49047.21    772.24 o 
   2   0   2     1059.33     1358.98     24.41 o 
   3   0   2    13827.03    14685.14    206.34 o 
   4   0   2     6631.97     7063.79    117.04 o 
   5   0   2       58.46       60.42      9.07 o 
   6   0   2     3839.45     3841.52     88.22 o 
   7   0   2       62.28       65.52     19.28 o 
   8   0   2      599.16      612.81     44.45 o 
   9   0   2      100.22       56.86     20.71 o 
  -9   1   2      128.80       93.40     18.07 o 
  -8   1   2      332.76      350.36     27.48 o 
  -7   1   2     1601.95     1636.89     37.65 o 
  -6   1   2       92.66       84.44      8.24 o 
  -5   1   2     5549.94     5645.02     68.95 o 
  -4   1   2     1455.88     1287.90     19.75 o 
  -3   1   2     7679.06     7793.23     91.18 o 
  -2   1   2    80949.35    84002.31   1062.59 o 
  -1   1   2      428.05      638.23      9.31 o 
   1   1   2     1437.16     1480.87     21.77 o 
   2   1   2    13945.10    14520.21    141.35 o 
   3   1   2     5586.23     5702.28     57.44 o 
   4   1   2     3369.53     3263.86     42.96 o 
   5   1   2     5314.73     5352.76     67.19 o 
   6   1   2       60.46       68.56     10.88 o 
   7   1   2     1712.97     1736.54     66.19 o 
   8   1   2       63.90       21.04     12.99 o 
   9   1   2      162.84      196.39     21.51 o 
  -9   2   2      107.70       76.95     29.46 o 
  -8   2   2      330.57      360.07     27.82 o 
  -7   2   2       10.47       12.54      7.04 o 
  -6   2   2     1421.51     1324.69     27.24 o 
  -5   2   2        1.38       -2.16      7.82 o 
  -4   2   2     5345.53     5730.44     73.16 o 
  -3   2   2     1043.21      974.12     15.84 o 
  -2   2   2      419.43      524.57      9.57 o 
  -1   2   2    13222.31    12508.80    162.72 o 
   0   2   2       46.48       52.58      7.41 o 
   1   2   2    16458.50    16187.12    175.72 o 
   2   2   2     2160.44     1902.18     22.70 o 
   3   2   2     9850.90     9917.48    111.01 o 
   4   2   2     3305.99     3250.17     42.29 o 
   5   2   2       52.05       36.64      6.02 o 
   6   2   2     1487.18     1598.94     31.29 o 
   7   2   2       19.14       17.59      8.77 o 
   8   2   2       34.23       25.51     11.13 o 
   9   2   2       98.09       73.96     15.46 o 
  -9   3   2       41.85       65.01     33.79 o 
  -8   3   2       65.50       61.69     13.45 o 
  -7   3   2       58.15       98.88     15.14 o 
  -6   3   2       44.17       52.78      8.12 o 
  -5   3   2     1359.69     1237.45     24.67 o 
  -4   3   2      189.41      197.25      8.05 o 
  -3   3   2     1444.66     1260.51     17.15 o 
  -2   3   2      650.76      626.16     11.00 o 
  -1   3   2     1517.75     1318.42     19.65 o 
   0   3   2     2744.03     2586.39     50.92 o 
   1   3   2       12.26        1.88      1.82 o 
   2   3   2      834.54      711.08     15.27 o 
   3   3   2       45.30       57.79      4.66 o 
   4   3   2      477.77      447.47     11.53 o 
   5   3   2      426.12      442.58     14.28 o 
   6   3   2       23.30       27.78      6.73 o 
   7   3   2      218.53      168.98     19.15 o 
   8   3   2       74.16       44.33     13.47 o 
  -9   4   2        8.19       11.34     14.51 o 
  -8   4   2       10.01        9.04     11.49 o 
  -7   4   2       29.72       21.99      7.81 o 
  -6   4   2       36.72       38.97      7.18 o 
  -5   4   2       29.30       24.30      6.98 o 
  -4   4   2      175.49      189.36      9.91 o 
  -3   4   2        0.37       35.76      3.74 o 
  -2   4   2      894.62     1296.48     42.12 o 
  -1   4   2      142.80      838.30     24.06 o 
   0   4   2      847.57     1025.57     22.28 o 
   1   4   2       82.85      207.20     18.41 o 
   2   4   2       52.41       39.69      3.79 o 
   3   4   2      376.65      475.56     11.35 o 
   4   4   2        7.68       30.48      5.57 o 
   5   4   2        2.38       -0.84      5.03 o 
   6   4   2       47.60       36.30      7.41 o 
   7   4   2        1.96        9.71      8.13 o 
   8   4   2       34.68       25.19     10.45 o 
  -9   5   2        1.69       14.05     13.55 o 
  -8   5   2       93.68       82.95     14.86 o 
  -7   5   2     1364.79     1290.29     37.40 o 
  -6   5   2       20.99       20.00      7.40 o 
  -5   5   2      548.05      551.06     19.51 o 
  -4   5   2      280.19      321.40     11.48 o 
  -3   5   2     2315.47     2771.15     53.82 o 
  -2   5   2      648.66      736.31     19.86 o 
  -1   5   2      243.46      342.93      9.80 o 
   0   5   2     8143.23    10338.24    158.84 o 
   1   5   2      347.49      357.86     10.17 o 
   2   5   2     3591.00     3667.59     42.43 o 
   3   5   2     2237.09     2376.84     30.77 o 
   4   5   2      289.05      252.65     11.38 o 
   5   5   2       54.97       78.41      8.28 o 
   6   5   2        5.43       13.21     12.62 o 
   7   5   2      382.09      326.39     34.01 o 
   8   5   2       61.57       41.45     16.13 o 
  -8   6   2      251.07      211.29     32.40 o 
  -7   6   2      318.55      260.78     21.57 o 
  -6   6   2      743.14      663.24     45.93 o 
  -5   6   2      131.37      173.22     12.90 o 
  -4   6   2     2860.15     2999.93     45.46 o 
  -3   6   2     2397.03     2402.51     34.44 o 
  -2   6   2     2145.38     2604.54     31.37 o 
  -1   6   2     8015.04     8598.73     92.34 o 
   0   6   2      381.49      360.45     15.41 o 
   1   6   2     9073.45     9658.97    114.91 o 
   2   6   2      843.16      807.48     16.24 o 
   3   6   2     1604.02     1556.02     32.69 o 
   4   6   2     4611.97     4304.08     70.15 o 
   5   6   2      832.03      696.43     24.69 o 
   6   6   2     1131.04     1144.36     58.31 o 
   7   6   2       17.18        6.87      9.09 o 
   8   6   2      291.52      236.66     19.85 o 
  -8   7   2      265.21      262.52     23.91 o 
  -7   7   2      833.16      867.78     35.92 o 
  -6   7   2       10.97       18.22      8.43 o 
  -5   7   2     3160.70     3129.44     66.10 o 
  -4   7   2      782.28      745.81     23.44 o 
  -3   7   2     4892.06     4802.53     77.47 o 
  -2   7   2     3509.62     3632.05     47.35 o 
  -1   7   2     1723.06     1728.16     27.82 o 
   0   7   2    10261.76    11012.52    152.71 o 
   1   7   2       63.81       97.84      7.56 o 
   2   7   2     6445.20     6417.07     81.85 o 
   3   7   2     2339.79     2356.41     44.10 o 
   4   7   2      811.66      797.29     26.46 o 
   5   7   2     1417.06     1291.61     36.32 o 
   6   7   2       30.43       34.66      9.98 o 
   7   7   2     1005.93     1080.04     38.32 o 
  -7   8   2      207.55      154.36     23.91 o 
  -6   8   2     1360.18     1364.11     96.81 o 
  -5   8   2      592.01      470.07     26.13 o 
  -4   8   2     2303.29     2103.59     75.34 o 
  -3   8   2     1752.17     1791.66     38.39 o 
  -2   8   2     1744.47     1730.45     55.18 o 
  -1   8   2     6282.52     6243.59     94.81 o 
   0   8   2       37.62       49.12      8.72 o 
   1   8   2     8134.37     7630.51    124.32 o 
   2   8   2     1499.85     1465.94     29.80 o 
   3   8   2      714.48      694.05     29.35 o 
   4   8   2     1800.68     1753.64     48.73 o 
   5   8   2      462.80      529.36     46.94 o 
   6   8   2     1155.42     1155.22     39.39 o 
   7   8   2        5.77        6.41      9.92 o 
  -7   9   2      567.16      592.60     39.24 o 
  -6   9   2      213.61      179.74     24.71 o 
  -5   9   2      606.15      673.12     60.92 o 
  -4   9   2      229.17      252.53     18.93 o 
  -3   9   2     1087.19     1001.19     52.50 o 
  -2   9   2     1321.76     1344.59     36.68 o 
  -1   9   2      538.85      512.76     25.14 o 
   0   9   2     4175.91     3943.60     74.82 o 
   1   9   2       48.06       28.84      8.25 o 
   2   9   2     2694.22     2613.68     55.25 o 
   3   9   2     1463.27     1429.89     54.05 o 
   4   9   2     1334.21     1366.65    104.58 o 
   5   9   2      438.09      453.58     42.58 o 
   6   9   2        0.37        6.09      9.30 o 
   7   9   2      405.49      468.55     26.76 o 
  -6  10   2      281.57      338.40     31.94 o 
  -5  10   2       80.52       61.56     31.24 o 
  -4  10   2      534.22      546.82     26.35 o 
  -3  10   2      265.74      331.61     28.20 o 
  -2  10   2      175.07      238.87     17.85 o 
  -1  10   2      663.15      696.92     26.52 o 
   0  10   2        5.56        8.18      6.20 o 
   1  10   2      922.51     1004.95     31.68 o 
   2  10   2       67.46       79.53     22.45 o 
   3  10   2      247.74      368.08     65.03 o 
   4  10   2      105.49      153.36     21.25 o 
   5  10   2        0.62       -9.97     10.37 o 
   6  10   2      127.74      177.29     52.62 o 
  -6  11   2        3.79       -5.55     19.50 o 
  -5  11   2        1.50       41.93     18.30 o 
  -4  11   2        2.76        2.74     14.12 o 
  -3  11   2       19.21       49.09     11.69 o 
  -2  11   2       44.03      106.31     14.33 o 
  -1  11   2      222.56      168.10     14.60 o 
   0  11   2       20.28      151.18     22.00 o 
   1  11   2       79.15       82.34     13.43 o 
   2  11   2        3.60       23.08     12.23 o 
   3  11   2       14.54       48.78     16.06 o 
   4  11   2        9.75       37.49     15.50 o 
   5  11   2        1.35       50.92     15.75 o 
  -5  12   2        0.16        0.05     21.91 o 
  -4  12   2       78.82       47.59     19.22 o 
  -3  12   2       73.65       73.29     16.52 o 
  -2  12   2       28.60       37.56     13.14 o 
  -1  12   2      155.61      212.80     26.22 o 
   0  12   2        0.12       17.65     11.20 o 
   1  12   2      111.68       81.75     13.77 o 
   2  12   2      121.44       99.38     17.49 o 
   3  12   2      102.91       62.26     18.34 o 
   4  12   2        1.10       29.79     14.93 o 
  -3  13   2      131.63       63.49     16.90 o 
  -2  13   2      389.53      374.23     38.59 o 
  -1  13   2      289.15      284.55     25.86 o 
   0  13   2      423.14      431.92     48.65 o 
   1  13   2       27.25       50.63     14.00 o 
   2  13   2      594.64      599.36     35.43 o 
   3  13   2      176.75       94.45     22.16 o 
  -1  14   2      497.01      510.06     40.60 o 
   0  14   2        1.39        6.38     12.96 o 
   1  14   2      338.93      287.72     31.92 o 
  -9   1   3        6.00        2.54     12.27 o 
  -8   1   3      167.69      158.27     17.89 o 
  -7   1   3        8.17       13.48      8.01 o 
  -6   1   3      303.29      251.08     11.71 o 
  -5   1   3      774.27      904.64     18.75 o 
  -4   1   3      960.21     1213.92     24.01 o 
  -3   1   3      916.04      891.13     23.90 o 
  -2   1   3    10312.83    10213.16    115.43 o 
  -1   1   3     8131.89     8109.82     93.36 o 
   0   1   3      633.04      718.41     27.23 o 
   1   1   3     3944.88     4191.88     46.65 o 
   2   1   3     2159.37     2029.56     22.97 o 
   3   1   3      793.03      672.37     12.53 o 
   4   1   3     1391.82     1357.81     20.91 o 
   5   1   3      160.11      184.65      9.20 o 
   6   1   3      249.99      293.53     23.13 o 
   7   1   3       29.35        9.32      8.77 o 
   8   1   3       24.77       19.04     10.94 o 
  -9   2   3      411.41      458.45     33.47 o 
  -8   2   3        4.34       14.20      9.26 o 
  -7   2   3      932.95      975.95     28.12 o 
  -6   2   3     1052.63     1008.51     23.34 o 
  -5   2   3     1862.85     1873.90     45.07 o 
  -4   2   3     4659.27     4848.29     90.84 o 
  -3   2   3      914.66     1007.06     15.20 o 
  -2   2   3    15414.90    17063.73    165.68 o 
  -1   2   3     2716.71     2823.33     65.58 o 
   0   2   3    11532.84    12616.15    258.75 o 
   1   2   3     8554.35     8980.20    104.87 o 
   2   2   3     1322.44     1376.28     16.48 o 
   3   2   3    14783.22    15719.27    151.29 o 
   4   2   3      114.86      103.64      5.56 o 
   5   2   3     1382.96     1362.37     26.58 o 
   6   2   3      638.86      578.74     18.64 o 
   7   2   3      417.22      412.30     41.20 o 
   8   2   3     1206.34     1226.85     45.33 o 
  -9   3   3       16.94       21.95     13.77 o 
  -8   3   3      776.86      784.02     33.24 o 
  -7   3   3      175.37      188.62     15.07 o 
  -6   3   3     2060.95     2013.62     39.71 o 
  -5   3   3     4311.24     4114.56     57.84 o 
  -4   3   3      933.27      992.86     18.41 o 
  -3   3   3    14065.36    14066.87    131.75 o 
  -2   3   3       58.96       89.75      8.83 o 
  -1   3   3    15854.47    17197.87    181.63 o 
   0   3   3    10622.23    11133.66    173.19 o 
   1   3   3    10173.78    10077.24    128.48 o 
   2   3   3     9987.41     9806.67    112.90 o 
   3   3   3       22.91       57.97      3.85 o 
   4   3   3     7369.74     7506.47     85.95 o 
   5   3   3      439.19      440.07     13.41 o 
   6   3   3     1594.05     1616.49     44.20 o 
   7   3   3      494.63      478.87     26.04 o 
   8   3   3      208.13      250.45     21.92 o 
  -9   4   3      158.52      102.11     17.47 o 
  -8   4   3       46.65       62.00     12.49 o 
  -7   4   3     1137.98     1146.43     31.79 o 
  -6   4   3     1204.02     1227.50     26.63 o 
  -5   4   3     2379.10     2372.25     38.59 o 
  -4   4   3     6717.26     6535.53     78.27 o 
  -3   4   3      245.67      259.84      8.67 o 
  -2   4   3    24657.19    25755.52    276.36 o 
  -1   4   3     4504.54     4848.50     52.32 o 
   0   4   3    10346.39    10242.41    127.61 o 
   1   4   3     8422.87     8522.34    101.20 o 
   2   4   3     2365.76     2351.86     28.79 o 
   3   4   3    14884.72    14710.59    159.02 o 
   4   4   3       20.88       16.21      4.26 o 
   5   4   3     4164.54     4050.66     62.13 o 
   6   4   3      807.60      819.66     47.61 o 
   7   4   3      647.64      782.31     59.12 o 
   8   4   3      453.19      410.87     31.48 o 
  -9   5   3        0.10       -2.77     12.99 o 
  -8   5   3     1249.98     1446.91     42.21 o 
  -7   5   3       62.35       61.01     11.53 o 
  -6   5   3      985.63     1009.30     40.50 o 
  -5   5   3     2843.73     2636.12     47.37 o 
  -4   5   3      450.27      337.80     11.83 o 
  -3   5   3     5930.55     5815.49     65.43 o 
  -2   5   3      481.66      612.24     12.66 o 
  -1   5   3    11997.04    12038.93    116.04 o 
   0   5   3     6500.82     6193.77     88.17 o 
   1   5   3     4145.73     3837.67     49.83 o 
   2   5   3     8921.56     8776.34     86.47 o 
   3   5   3      379.93      392.23     10.33 o 
   4   5   3     2858.66     2867.02     45.97 o 
   5   5   3     1306.28     1233.51     30.04 o 
   6   5   3     1227.09     1187.85     42.88 o 
   7   5   3      592.75      648.25     31.41 o 
   8   5   3       26.04       42.96     11.64 o 
  -8   6   3        0.47        8.05     13.19 o 
  -7   6   3      707.74      666.62     27.27 o 
  -6   6   3      258.76      265.98     18.02 o 
  -5   6   3      364.57      380.27     21.10 o 
  -4   6   3     1049.79     1037.32     22.47 o 
  -3   6   3       16.06       18.66      4.85 o 
  -2   6   3     4884.66     4714.48     58.03 o 
  -1   6   3     1427.27     1420.59     19.23 o 
   0   6   3     2253.88     1918.32     34.67 o 
   1   6   3     3005.19     2667.83     40.89 o 
   2   6   3      149.94      119.93      6.05 o 
   3   6   3     1085.44     1046.13     22.96 o 
   4   6   3      220.76      181.97     14.01 o 
   5   6   3      877.55      981.59     29.62 o 
   6   6   3      105.19      145.29     21.94 o 
   7   6   3       81.24      105.68     14.02 o 
   8   6   3      152.76      175.44     16.72 o 
  -8   7   3       64.45      119.77     18.65 o 
  -7   7   3       44.70       32.26     15.17 o 
  -6   7   3        7.62       19.21     17.23 o 
  -5   7   3       58.19      103.43     13.37 o 
  -4   7   3        7.99       34.57      8.28 o 
  -3   7   3       80.35      144.22     11.30 o 
  -2   7   3       42.78       55.63      5.75 o 
  -1   7   3      749.24      856.34     14.54 o 
   0   7   3      280.83      317.79     11.89 o 
   1   7   3      882.07      914.70     20.46 o 
   2   7   3      281.50      302.96     12.38 o 
   3   7   3       10.14        9.34      6.02 o 
   4   7   3      703.48      730.68     24.83 o 
   5   7   3      195.57      218.73     17.03 o 
   6   7   3       55.35       91.03     13.13 o 
   7   7   3       29.03       58.58     11.61 o 
  -8   8   3       25.80       29.39     17.18 o 
  -7   8   3       98.47       73.78     21.07 o 
  -6   8   3        0.41       11.75     10.66 o 
  -5   8   3        9.35       33.43     12.66 o 
  -4   8   3        1.93       22.38      8.68 o 
  -3   8   3       25.71       39.88      8.39 o 
  -2   8   3      332.75      737.71     57.23 o 
  -1   8   3       81.54      137.63     13.57 o 
   0   8   3      554.95      936.94     59.09 o 
   1   8   3      356.08      577.59     42.61 o 
   2   8   3     1254.94     1207.78     29.30 o 
   3   8   3      235.38      233.16     23.89 o 
   4   8   3      376.85      337.31     34.39 o 
   5   8   3      153.96      112.64     13.91 o 
   6   8   3        8.51       15.13      9.50 o 
   7   8   3        6.18        7.57      9.35 o 
  -7   9   3        0.99       13.72     15.00 o 
  -6   9   3      610.49      543.98    124.66 o 
  -5   9   3      429.92      365.09     25.21 o 
  -4   9   3      161.23      170.09     15.14 o 
  -3   9   3     2120.89     2168.02     50.80 o 
  -2   9   3        1.09        5.59      7.46 o 
  -1   9   3     1066.54     1348.68     32.43 o 
   0   9   3     1176.68     1178.14     29.96 o 
   1   9   3      153.33      172.20     13.82 o 
   2   9   3     1015.94      968.40     53.77 o 
   3   9   3      194.51      233.69     22.11 o 
   4   9   3      696.03      574.53     26.81 o 
   5   9   3      122.22      115.72     15.06 o 
   6   9   3      139.51      130.54     15.55 o 
  -6  10   3      393.97      379.34     34.82 o 
  -5  10   3      186.97      148.58     24.21 o 
  -4  10   3      609.49      685.06     26.03 o 
  -3  10   3       80.42       65.81     12.39 o 
  -2  10   3     2391.42     2390.13     55.18 o 
  -1  10   3       56.34       75.32     13.18 o 
   0  10   3     1766.14     1726.64     38.88 o 
   1  10   3     1336.82     1290.09     42.45 o 
   2  10   3      326.73      262.27     64.14 o 
   3  10   3     1491.05     1358.27     53.89 o 
   4  10   3       87.65       70.15     20.71 o 
   5  10   3      573.19      520.87     31.98 o 
   6  10   3      162.02      145.80     18.93 o 
  -6  11   3      369.81      291.22     32.71 o 
  -5  11   3      658.66      816.90     47.10 o 
  -4  11   3      192.67      228.77     23.57 o 
  -3  11   3     2014.02     2040.25     52.29 o 
  -2  11   3       32.48       30.79     11.22 o 
  -1  11   3     2175.98     2113.17     51.31 o 
   0  11   3     1456.69     1433.68     62.38 o 
   1  11   3      984.92      996.83     35.38 o 
   2  11   3     1638.34     1553.96     60.42 o 
   3  11   3       15.51        4.83     11.61 o 
   4  11   3     1820.97     1771.17     78.46 o 
   5  11   3       60.10       67.02     16.99 o 
  -5  12   3      343.68      351.57     36.46 o 
  -4  12   3      626.54      722.45     64.63 o 
  -3  12   3        1.61       11.29     11.15 o 
  -2  12   3     1332.33     1383.76     47.94 o 
  -1  12   3      187.35      203.67     32.53 o 
   0  12   3      863.04      839.68     36.04 o 
   1  12   3      592.73      634.70     29.01 o 
   2  12   3      219.99      225.36     26.51 o 
   3  12   3      921.17     1045.81     50.20 o 
   4  12   3       27.67       23.56     13.60 o 
  -3  13   3      362.73      471.54     38.72 o 
  -2  13   3       10.09       21.44     11.51 o 
  -1  13   3      339.23      475.94     31.38 o 
   0  13   3      200.61      178.08     51.53 o 
   1  13   3      352.50      405.44     30.24 o 
   2  13   3      576.34      705.32     37.04 o 
   3  13   3       27.28       33.42     15.84 o 
  -1  14   3        7.85       31.42     14.87 o 
   0  14   3      136.71      168.20     22.77 o 
  -9   0   4      215.84      267.44     38.21 o 
  -8   0   4      530.04      492.16     34.73 o 
  -7   0   4     1765.11     1847.11     52.74 o 
  -6   0   4      195.17      229.19     16.07 o 
  -5   0   4     6029.45     5439.69    110.36 o 
  -4   0   4     8869.22     9637.93    176.30 o 
  -3   0   4    10276.00    11611.52    219.28 o 
  -2   0   4     8451.13     8762.36    197.48 o 
  -1   0   4     7302.03     9815.66    378.71 o 
   0   0   4    30491.84    28127.50    855.44 o 
   1   0   4     1271.03     1390.76     22.08 o 
   2   0   4    18194.47    19068.37    291.23 o 
   3   0   4     8856.24     8608.93    137.79 o 
   4   0   4     4427.34     4490.38    108.31 o 
   5   0   4     4477.73     4415.34     81.83 o 
   6   0   4      324.49      330.20     23.66 o 
   7   0   4     1200.27     1294.98     61.95 o 
   8   0   4      247.94      159.96     24.28 o 
  -9   1   4       68.44       42.91     30.40 o 
  -8   1   4      481.55      518.73     26.84 o 
  -7   1   4      767.88      711.54     23.91 o 
  -6   1   4     4631.85     4551.91     60.29 o 
  -5   1   4       12.93        6.80      4.66 o 
  -4   1   4    11772.36    11523.72    127.77 o 
  -3   1   4     7350.09     6981.58     80.93 o 
  -2   1   4     7016.47     7175.56     87.74 o 
  -1   1   4    43677.41    47303.89    527.25 o 
   0   1   4     2243.18     2130.55     33.98 o 
   1   1   4    36779.79    36973.33    378.94 o 
   2   1   4     1429.39     1500.18     17.77 o 
   3   1   4     4243.18     3827.44     43.75 o 
   4   1   4     4350.22     4515.41     52.32 o 
   5   1   4     1172.80     1176.14     22.39 o 
   6   1   4     1597.98     1641.99     34.93 o 
   7   1   4        1.70       -1.68     14.37 o 
   8   1   4     1010.49     1007.66     39.48 o 
  -9   2   4       69.50       50.25     16.18 o 
  -8   2   4      253.61      266.57     22.23 o 
  -7   2   4      632.99      609.88     20.31 o 
  -6   2   4        5.27       -3.05      7.52 o 
  -5   2   4     2992.80     2845.54     48.38 o 
  -4   2   4     2705.19     2496.08     34.25 o 
  -3   2   4     4175.19     3867.49     43.96 o 
  -2   2   4     1969.15     1633.25     19.76 o 
  -1   2   4     3525.76     3375.36     47.42 o 
   0   2   4    13664.28    13947.28    221.88 o 
   1   2   4      672.85      701.63     13.48 o 
   2   2   4    11116.86    10744.67    108.95 o 
   3   2   4     1978.07     2038.86     25.09 o 
   4   2   4     1697.59     1707.32     24.29 o 
   5   2   4     2303.70     2360.78     38.55 o 
   6   2   4        1.75       -1.37      5.10 o 
   7   2   4      486.56      495.35     22.88 o 
   8   2   4        7.38        6.43     10.71 o 
  -9   3   4       34.03       76.01     15.75 o 
  -8   3   4       38.40       37.57     10.86 o 
  -7   3   4      140.74      161.77     12.79 o 
  -6   3   4      338.54      372.93     14.68 o 
  -5   3   4       39.08       24.81      5.61 o 
  -4   3   4       23.68       58.82      6.01 o 
  -3   3   4      533.81      491.95     10.17 o 
  -2   3   4     1343.12     1379.68     18.54 o 
  -1   3   4     1409.36     1236.95     19.89 o 
   0   3   4        0.14       -0.99      2.19 o 
   1   3   4     1394.50     1289.03     18.89 o 
   2   3   4      588.37      652.08     11.35 o 
   3   3   4      131.62      137.72      5.34 o 
   4   3   4      153.74      167.08      7.68 o 
   5   3   4       41.43       46.21      6.61 o 
   6   3   4       95.43       89.63      9.39 o 
   7   3   4        7.07       22.30      8.95 o 
   8   3   4      473.85      522.54     27.47 o 
  -9   4   4      126.57       88.52     17.34 o 
  -8   4   4        6.28       20.82     10.14 o 
  -7   4   4      178.10      163.87     14.49 o 
  -6   4   4       71.86       61.24      8.32 o 
  -5   4   4       63.47       83.94      7.37 o 
  -4   4   4       30.14       11.52      5.59 o 
  -3   4   4      192.12      280.65     30.79 o 
  -2   4   4      137.14      328.36     11.24 o 
  -1   4   4       79.11      193.40     11.60 o 
   0   4   4       46.62      125.01     12.08 o 
   1   4   4      266.34      317.11      6.96 o 
   2   4   4       39.40       80.05      5.58 o 
   3   4   4      151.62      187.10      8.77 o 
   4   4   4        3.32        8.80      3.79 o 
   5   4   4       82.70       64.72     11.42 o 
   6   4   4        0.00        3.23      6.61 o 
   7   4   4       81.60       52.62     10.49 o 
   8   4   4       35.29       21.83     10.39 o 
  -9   5   4      201.76      162.50     33.39 o 
  -8   5   4       46.61       33.70     11.19 o 
  -7   5   4       89.45       59.02     11.84 o 
  -6   5   4      849.44      827.51     24.10 o 
  -5   5   4        4.45        8.23      5.65 o 
  -4   5   4     1579.07     1734.79     37.99 o 
  -3   5   4     1682.96     1756.52     25.09 o 
  -2   5   4     3382.23     4136.88     51.27 o 
  -1   5   4     3772.65     4388.11     47.96 o 
   0   5   4      305.47      336.21     11.50 o 
   1   5   4     4093.47     4522.93     56.80 o 
   2   5   4      637.72      655.78     13.08 o 
   3   5   4     1223.02     1229.51     19.79 o 
   4   5   4      841.38      896.82     20.25 o 
   5   5   4      175.52      162.94     11.40 o 
   6   5   4      524.86      426.04     20.88 o 
   7   5   4        9.35       10.84      7.82 o 
   8   5   4      129.24      110.86     23.19 o 
  -8   6   4        7.93       12.21      9.94 o 
  -7   6   4      425.60      458.90     32.90 o 
  -6   6   4      100.34       64.92     20.32 o 
  -5   6   4     3064.94     3092.27     48.45 o 
  -4   6   4      108.08       69.67      8.06 o 
  -3   6   4     2682.08     2843.76     39.25 o 
  -2   6   4     6660.82     7359.86     80.51 o 
  -1   6   4     1623.06     1576.90     21.63 o 
   0   6   4     8437.77     9305.59    129.69 o 
   1   6   4       38.26       33.58      5.01 o 
   2   6   4     5458.96     5011.26     62.10 o 
   3   6   4      215.51      253.04     11.89 o 
   4   6   4     1730.34     1682.02     38.98 o 
   5   6   4     2329.97     2343.77     55.91 o 
   6   6   4        4.04        7.56      7.16 o 
   7   6   4      479.76      455.65     64.40 o 
  -8   7   4      242.50      242.81     28.91 o 
  -7   7   4       61.51       41.33     13.80 o 
  -6   7   4     1603.45     1548.72     48.76 o 
  -5   7   4        3.66        0.43      7.43 o 
  -4   7   4     3987.95     4008.00     69.33 o 
  -3   7   4     1200.21     1261.06     30.28 o 
  -2   7   4     3587.53     3717.45     48.45 o 
  -1   7   4     6757.33     7036.53     88.15 o 
   0   7   4      127.29      154.03      9.12 o 
   1   7   4     3088.23     3119.91     47.73 o 
   2   7   4     2222.11     2173.53     41.40 o 
   3   7   4     6989.21     6776.36    128.53 o 
   4   7   4     1578.69     1534.90     38.16 o 
   5   7   4      242.84      247.27     24.68 o 
   6   7   4     1294.76     1201.12     57.60 o 
   7   7   4        2.26       15.57     14.85 o 
  -8   8   4      307.27      239.04     28.96 o 
  -7   8   4      639.18      719.76     43.10 o 
  -6   8   4       15.63       21.40     12.21 o 
  -5   8   4     2431.31     2267.38     53.44 o 
  -4   8   4      186.26      263.52     18.12 o 
  -3   8   4     3490.26     3257.40     58.13 o 
  -2   8   4     4371.37     4273.47     78.79 o 
  -1   8   4     1526.65     1526.35     37.09 o 
   0   8   4     7707.40     7495.48    110.25 o 
   1   8   4      225.60      313.95     13.43 o 
   2   8   4     4826.36     4714.29    102.26 o 
   3   8   4      627.00      618.36     22.67 o 
   4   8   4      999.00      992.98     30.21 o 
   5   8   4     1854.78     1849.69     89.91 o 
   6   8   4       25.22       24.69      8.88 o 
   7   8   4      548.53      600.62     45.37 o 
  -7   9   4        4.46        9.83     14.28 o 
  -6   9   4      493.90      550.64     45.86 o 
  -5   9   4        1.84        7.35     10.53 o 
  -4   9   4     1007.93     1017.01     39.49 o 
  -3   9   4      970.24      915.76     27.31 o 
  -2   9   4     1186.28     1111.96     33.12 o 
  -1   9   4     2922.01     2749.21     57.44 o 
   0   9   4      113.26      100.42     10.16 o 
   1   9   4     2157.38     2172.04     56.25 o 
   2   9   4        2.69        9.04      9.44 o 
   3   9   4     1373.60     1409.03     42.69 o 
   4   9   4      972.14      952.60     63.05 o 
   5   9   4      277.09      276.25     28.14 o 
   6   9   4      410.92      433.60     65.74 o 
  -7  10   4       22.47       49.88     19.81 o 
  -6  10   4        9.19       10.54     15.20 o 
  -5  10   4      259.43      349.12     26.54 o 
  -4  10   4       66.94       80.84     11.93 o 
  -3  10   4      838.97      838.71     53.14 o 
  -2  10   4      607.55      605.22     28.39 o 
  -1  10   4        8.28       36.32     19.33 o 
   0  10   4      729.83      805.06     43.76 o 
   1  10   4       21.56        8.61      9.40 o 
   2  10   4      679.26      692.00     36.21 o 
   3  10   4       82.97       95.74     16.95 o 
   4  10   4       38.58       40.99     12.85 o 
   5  10   4      347.55      413.42     38.62 o 
   6  10   4       10.54       33.44     19.50 o 
  -6  11   4       13.06       47.80     38.03 o 
  -5  11   4        5.02       32.52     16.40 o 
  -4  11   4       24.40      102.83     16.03 o 
  -3  11   4        6.01       16.81      9.99 o 
  -2  11   4        1.52       65.61     13.99 o 
  -1  11   4       58.39      120.21     15.99 o 
   0  11   4       57.28       59.65     11.89 o 
   1  11   4        8.53       71.62     13.27 o 
   2  11   4      118.82      129.51     34.06 o 
   3  11   4       22.55       62.08     18.48 o 
   4  11   4        9.40       35.19     13.43 o 
   5  11   4       43.88       98.48     16.94 o 
  -5  12   4       72.80       41.15     23.92 o 
  -4  12   4        8.93        0.97     14.80 o 
  -3  12   4       72.00       86.57     19.96 o 
  -2  12   4       80.83       93.20     16.84 o 
  -1  12   4      111.17      102.59     16.70 o 
   0  12   4      288.04      232.91     22.14 o 
   1  12   4       10.22       12.08     11.32 o 
   2  12   4       49.60       57.61     16.84 o 
   3  12   4       61.96       47.27     19.37 o 
   4  12   4       70.91       63.87     16.89 o 
  -3  13   4       10.09       21.74     16.28 o 
  -2  13   4      132.82       76.39     19.94 o 
  -1  13   4      376.49      385.46     29.00 o 
   0  13   4       54.29       34.35     13.54 o 
   1  13   4      603.47      547.30     40.80 o 
   2  13   4        4.19        7.50     11.99 o 
  -9   1   5       29.95       22.24     13.15 o 
  -8   1   5       10.92       11.03      9.08 o 
  -7   1   5      252.59      217.61     15.06 o 
  -6   1   5      150.65      168.57     11.12 o 
  -5   1   5      556.36      649.72     17.16 o 
  -4   1   5     4730.37     4193.24     51.78 o 
  -3   1   5      277.79      231.97      7.00 o 
  -2   1   5     3831.64     4006.00     53.90 o 
  -1   1   5      528.15      823.82     12.17 o 
   0   1   5     3953.19     4271.64     54.14 o 
   1   1   5     2235.24     2240.53     28.10 o 
   2   1   5      529.10      426.84      8.15 o 
   3   1   5      417.93      451.18      9.39 o 
   4   1   5        7.48        1.31      2.96 o 
   5   1   5      558.41      586.12     15.21 o 
   6   1   5      726.73      714.60     29.25 o 
   7   1   5       91.27       80.43     17.59 o 
   8   1   5        1.42        6.08      8.82 o 
  -9   2   5       75.32       84.50     16.39 o 
  -8   2   5      610.33      615.70     58.31 o 
  -7   2   5       83.05       80.41     11.44 o 
  -6   2   5     1979.22     1976.84     35.18 o 
  -5   2   5      908.80      850.98     18.05 o 
  -4   2   5       45.23       81.77      8.52 o 
  -3   2   5     8735.94     9082.87     91.20 o 
  -2   2   5      649.65      977.10     13.63 o 
  -1   2   5    19831.80    21691.90    233.35 o 
   0   2   5     1690.34     1655.09     23.46 o 
   1   2   5     5480.27     5385.20     68.59 o 
   2   2   5     9190.22     9264.14    106.79 o 
   3   2   5      346.68      351.55      7.96 o 
   4   2   5     5224.89     5119.07     70.55 o 
   5   2   5       18.38       13.72      5.05 o 
   6   2   5     2044.11     2082.39     41.97 o 
   7   2   5      458.59      416.99     85.16 o 
   8   2   5       83.90      118.25     15.41 o 
  -9   3   5      341.08      358.88     40.72 o 
  -8   3   5        6.75       18.60     12.55 o 
  -7   3   5     1971.14     1950.38     64.47 o 
  -6   3   5      911.88      824.37     23.39 o 
  -5   3   5     3385.78     3344.53     53.43 o 
  -4   3   5     8019.42     7834.80     89.97 o 
  -3   3   5      290.31      377.18      9.75 o 
  -2   3   5    13076.18    13927.83    138.82 o 
  -1   3   5      877.96      905.94     15.84 o 
   0   3   5    13357.29    13374.61    175.26 o 
   1   3   5    24203.65    25084.27    350.92 o 
   2   3   5     3781.79     3810.41     54.89 o 
   3   3   5     5218.32     4942.45     68.27 o 
   4   3   5       29.54       28.04      4.96 o 
   5   3   5     3744.25     3771.35     55.54 o 
   6   3   5      818.93      799.71     23.14 o 
   7   3   5      200.65      179.21     14.81 o 
   8   3   5      269.48      250.25     22.23 o 
  -9   4   5        8.65        2.76     11.74 o 
  -8   4   5      657.53      697.56     36.39 o 
  -7   4   5      290.94      294.30     25.57 o 
  -6   4   5     2001.98     1954.75     38.96 o 
  -5   4   5     2717.01     2598.83     38.33 o 
  -4   4   5     5282.71     5260.57     68.97 o 
  -3   4   5    11145.03    10895.45    109.60 o 
  -2   4   5      869.09      947.46     14.60 o 
  -1   4   5    17178.81    17594.18    203.32 o 
   0   4   5     3751.74     3641.14     49.31 o 
   1   4   5     7243.17     6934.96     80.54 o 
   2   4   5     8170.96     7700.41     93.09 o 
   3   4   5      814.91      715.09     12.09 o 
   4   4   5     6801.23     6817.08     90.80 o 
   5   4   5      129.88      136.16      9.30 o 
   6   4   5     1220.21     1298.02     33.39 o 
   7   4   5      509.44      511.69     22.43 o 
   8   4   5       93.38      108.10     26.51 o 
  -9   5   5      452.88      451.06     30.34 o 
  -8   5   5        5.12       18.39     11.74 o 
  -7   5   5      940.58      998.53     30.18 o 
  -6   5   5      311.37      276.04     15.40 o 
  -5   5   5     1292.84     1229.47     25.91 o 
  -4   5   5     4826.79     4998.63     67.15 o 
  -3   5   5      142.57      155.14      6.69 o 
  -2   5   5     6914.39     6388.14     73.68 o 
  -1   5   5      642.47      482.43     10.52 o 
   0   5   5     8413.07     7764.70     91.16 o 
   1   5   5     4267.65     4332.62     48.75 o 
   2   5   5     2234.42     2211.60     30.70 o 
   3   5   5     7638.41     7136.64     88.07 o 
   4   5   5        2.45       10.13      3.90 o 
   5   5   5     2442.27     2430.20     49.83 o 
   6   5   5      422.75      444.48     40.13 o 
   7   5   5      433.58      557.11     38.93 o 
   8   5   5      299.31      350.82     34.29 o 
  -8   6   5       30.91       33.45     26.71 o 
  -7   6   5      118.44      144.81     18.58 o 
  -6   6   5      421.92      389.89     22.60 o 
  -5   6   5      481.08      500.31     20.48 o 
  -4   6   5      595.38      615.47     20.01 o 
  -3   6   5     4809.73     4619.81     62.34 o 
  -2   6   5      125.27      148.49      6.57 o 
  -1   6   5     4488.35     4157.89     50.31 o 
   0   6   5     1209.60     1216.35     23.80 o 
   1   6   5     1290.95     1107.33     19.53 o 
   2   6   5     1628.05     1695.93     30.27 o 
   3   6   5      212.03      211.47      9.61 o 
   4   6   5     1251.98     1309.19     26.51 o 
   5   6   5       41.28       49.86     20.84 o 
   6   6   5      190.06      247.82     27.53 o 
   7   6   5       73.81       80.45     21.55 o 
  -8   7   5       33.64       24.33     16.40 o 
  -7   7   5       46.72       77.46     15.96 o 
  -6   7   5       37.80       78.08     14.38 o 
  -5   7   5       73.48      145.79     13.73 o 
  -4   7   5      262.82      271.89     16.22 o 
  -3   7   5        9.09       30.59      7.41 o 
  -2   7   5      145.35      298.77     16.45 o 
  -1   7   5        2.85        3.97      3.30 o 
   0   7   5       11.67       67.23      8.48 o 
   1   7   5        1.00       39.33      6.06 o 
   2   7   5     2399.16     2180.63     46.29 o 
   3   7   5      199.29      257.63     14.36 o 
   4   7   5       13.86       16.40      6.89 o 
   5   7   5      106.87      117.52     21.58 o 
   6   7   5       38.22       54.62     33.97 o 
   7   7   5       21.82       23.53     17.67 o 
  -8   8   5       52.97       44.19     22.05 o 
  -7   8   5       61.92       50.26     15.99 o 
  -6   8   5       13.21       36.39     19.81 o 
  -5   8   5      205.82      244.56     18.41 o 
  -4   8   5       73.79      141.77     25.52 o 
  -3   8   5      124.67      314.06     24.85 o 
  -2   8   5       11.46       24.73      8.53 o 
  -1   8   5      106.68      252.99     33.97 o 
   0   8   5        0.37       34.18      6.43 o 
   1   8   5     1070.53     1186.52     28.71 o 
   2   8   5        3.78       74.90     10.10 o 
   3   8   5       49.62       21.33      7.03 o 
   4   8   5      145.14      133.85     12.03 o 
   5   8   5       18.34       28.00     15.56 o 
   6   8   5       23.92       11.77     15.03 o 
  -7   9   5       45.70       34.65     17.67 o 
  -6   9   5        0.90       13.28     12.00 o 
  -5   9   5      438.60      398.57     28.73 o 
  -4   9   5      935.31      940.39     28.79 o 
  -3   9   5      165.92      183.94     15.65 o 
  -2   9   5     1860.49     2029.38     54.34 o 
  -1   9   5      221.29      270.93     18.55 o 
   0   9   5     1810.81     1838.74     45.19 o 
   1   9   5      559.30      514.27     25.52 o 
   2   9   5        1.57        3.39     12.35 o 
   3   9   5     1304.91     1219.73     38.70 o 
   4   9   5        8.27       13.59      8.38 o 
   5   9   5      494.86      398.87     58.29 o 
   6   9   5       40.20       23.63     26.69 o 
  -7  10   5       36.42       93.64     26.96 o 
  -6  10   5      309.72      271.58     31.52 o 
  -5  10   5      636.92      581.70     25.87 o 
  -4  10   5      351.89      313.52     20.51 o 
  -3  10   5      822.51      884.85     35.62 o 
  -2  10   5      128.16      120.42     20.22 o 
  -1  10   5     1953.87     1958.42     47.45 o 
   0  10   5      588.64      642.12     25.60 o 
   1  10   5     1144.52     1028.97     42.16 o 
   2  10   5     2397.67     2390.97    175.54 o 
   3  10   5       73.87       75.17     23.61 o 
   4  10   5      810.09      776.63     30.63 o 
   5  10   5       40.89       42.39     19.51 o 
  -6  11   5       99.76       87.48     28.12 o 
  -5  11   5      416.98      397.88     38.02 o 
  -4  11   5     1146.72     1077.30     42.50 o 
  -3  11   5      317.19      327.40     25.23 o 
  -2  11   5     2154.95     1951.69     72.76 o 
  -1  11   5       77.88       56.26     13.52 o 
   0  11   5     1872.23     1951.58     49.47 o 
   1  11   5     1250.59     1191.78     42.82 o 
   2  11   5      653.90      668.88     36.96 o 
   3  11   5      968.53      950.77     42.86 o 
   4  11   5        3.35        1.84      9.94 o 
   5  11   5      582.37      434.46     66.32 o 
  -5  12   5      184.03      172.46     37.22 o 
  -4  12   5       78.56      100.88     18.36 o 
  -3  12   5     1143.16     1120.76     44.06 o 
  -2  12   5       13.09       25.96     12.45 o 
  -1  12   5     1210.00     1287.82     46.21 o 
   0  12   5      499.74      521.57     40.04 o 
   1  12   5      510.55      568.29     31.29 o 
   2  12   5      871.11      884.02     51.69 o 
   3  12   5       29.76       25.18     16.47 o 
   4  12   5      737.95      705.09     36.56 o 
  -3  13   5       58.28       43.94     15.54 o 
  -2  13   5      470.81      606.61     35.32 o 
  -1  13   5       29.73       31.06     13.56 o 
   0  13   5      476.22      558.38     58.06 o 
   1  13   5      258.34      283.21     28.96 o 
   2  13   5       20.51       22.42     14.27 o 
  -9   0   6      926.26     1001.30     68.11 o 
  -8   0   6      767.83      753.26     34.15 o 
  -7   0   6      509.80      463.77     26.35 o 
  -6   0   6     4737.28     4431.91     84.11 o 
  -5   0   6       71.49       71.41      9.72 o 
  -4   0   6     2333.75     2601.12     49.90 o 
  -3   0   6    12167.16    10841.77    154.14 o 
  -2   0   6    12182.83    12670.89    172.35 o 
  -1   0   6    28893.86    27281.46    436.68 o 
   0   0   6     1264.19     1092.68     23.03 o 
   1   0   6    22779.48    23076.53    300.57 o 
   2   0   6     1038.27      999.12     17.91 o 
   3   0   6    11321.98    10848.05    156.34 o 
   4   0   6     2829.97     2672.78     45.54 o 
   5   0   6     1969.26     1973.66     45.26 o 
   6   0   6     3763.03     4018.58    132.38 o 
   7   0   6        2.06       11.34     10.35 o 
   8   0   6      418.80      462.58     35.44 o 
  -9   1   6       60.69       79.41     18.35 o 
  -8   1   6      427.12      369.56     22.36 o 
  -7   1   6     1269.53     1248.53     32.18 o 
  -6   1   6       19.33        5.18      6.10 o 
  -5   1   6     6344.19     6142.99     69.38 o 
  -4   1   6     2830.01     3061.82     40.01 o 
  -3   1   6    16410.25    16815.07    171.55 o 
  -2   1   6    16014.53    16928.36    160.87 o 
  -1   1   6     7497.70     7537.86     83.22 o 
   0   1   6    21179.46    20773.76    230.15 o 
   1   1   6      361.40      378.28      9.01 o 
   2   1   6    12805.67    12782.35    144.43 o 
   3   1   6     1732.39     1753.48     21.86 o 
   4   1   6     3252.83     3150.78     48.70 o 
   5   1   6     1767.05     1797.62     29.81 o 
   6   1   6       25.12       28.94      7.98 o 
   7   1   6     1084.33     1102.75     37.76 o 
   8   1   6       31.38       22.79      9.96 o 
  -9   2   6      267.31      265.06     24.27 o 
  -8   2   6      403.46      441.88     27.55 o 
  -7   2   6      302.66      269.98     17.25 o 
  -6   2   6      819.09      843.17     22.95 o 
  -5   2   6      252.55      201.85      9.83 o 
  -4   2   6     8528.83     8005.17     85.11 o 
  -3   2   6     1830.15     1901.89     24.16 o 
  -2   2   6     4554.96     4072.97     51.02 o 
  -1   2   6     7274.99     7593.29     81.05 o 
   0   2   6     1652.80     1726.18     28.13 o 
   1   2   6     2176.08     1706.86     30.99 o 
   2   2   6      185.82      210.04      8.31 o 
   3   2   6     5468.11     5487.63     72.81 o 
   4   2   6     1304.24     1266.80     19.59 o 
   5   2   6      498.87      503.60     16.41 o 
   6   2   6     2522.54     2596.32     57.83 o 
   7   2   6        9.93       15.51      7.67 o 
   8   2   6       52.60       77.37     12.10 o 
  -9   3   6       58.56       33.95     13.78 o 
  -8   3   6        1.29       14.29     11.05 o 
  -7   3   6       66.04       77.52     12.71 o 
  -6   3   6       23.18       23.03     10.01 o 
  -5   3   6      568.42      585.58     16.03 o 
  -4   3   6        4.73        9.12      3.76 o 
  -3   3   6      428.23      414.22     12.51 o 
  -2   3   6     1724.04     1501.00     20.42 o 
  -1   3   6      936.05      849.69     14.51 o 
   0   3   6     5082.43     4615.63     54.49 o 
   1   3   6      718.48      749.32     20.35 o 
   2   3   6     1008.10      943.21     20.61 o 
   3   3   6      489.12      407.00     13.63 o 
   4   3   6      222.45      216.96     12.36 o 
   5   3   6      151.82      188.27      9.65 o 
   6   3   6      307.72      256.58     14.68 o 
   7   3   6       82.53      132.98     21.03 o 
   8   3   6       59.82       13.57     15.44 o 
  -9   4   6       10.43       14.11     12.16 o 
  -8   4   6        9.67       13.01     10.80 o 
  -7   4   6        0.99        7.19      8.40 o 
  -6   4   6      124.86      130.78     12.52 o 
  -5   4   6       52.88       74.52      7.28 o 
  -4   4   6        4.99       85.74     11.00 o 
  -3   4   6       20.21       14.55      3.52 o 
  -2   4   6        2.52      103.40      5.97 o 
  -1   4   6      673.22      826.17     16.79 o 
   0   4   6        0.48        2.56      2.34 o 
   1   4   6       85.73      128.54      7.57 o 
   2   4   6      458.57      436.75     16.80 o 
   3   4   6      241.72      233.47     12.02 o 
   4   4   6       59.16       44.57      8.34 o 
   5   4   6       24.34       13.17      8.16 o 
   6   4   6        0.45       -1.79      9.92 o 
   7   4   6        0.03        1.26     11.40 o 
   8   4   6       21.20       11.34     15.80 o 
  -9   5   6       58.44       39.11     14.04 o 
  -8   5   6      262.64      182.19     20.53 o 
  -7   5   6      464.17      393.14     22.71 o 
  -6   5   6       86.02       73.21     10.65 o 
  -5   5   6      657.09      698.75     19.03 o 
  -4   5   6      322.61      314.81     13.74 o 
  -3   5   6     3080.64     3556.48     43.01 o 
  -2   5   6      901.13     1063.90     17.08 o 
  -1   5   6     1743.78     1915.91     27.90 o 
   0   5   6     2169.50     2413.05     30.35 o 
   1   5   6      262.26      234.95      6.38 o 
   2   5   6     2367.46     2556.50     52.71 o 
   3   5   6     1243.90     1177.05     32.78 o 
   4   5   6      453.39      418.83     22.26 o 
   5   5   6      636.78      501.29     27.46 o 
   6   5   6      132.23       85.20     18.38 o 
   7   5   6      124.02      149.20     24.06 o 
  -8   6   6      280.10      307.08     30.47 o 
  -7   6   6      254.91      282.33     41.11 o 
  -6   6   6     1313.70     1321.12     39.84 o 
  -5   6   6        4.93       12.47     10.69 o 
  -4   6   6     5002.16     4932.33    118.03 o 
  -3   6   6      955.51     1134.72     27.13 o 
  -2   6   6     2744.09     3033.87     39.86 o 
  -1   6   6     2553.36     3002.96     47.88 o 
   0   6   6       97.97      150.06      6.30 o 
   1   6   6     9908.71     9559.14    112.49 o 
   2   6   6        2.01       20.83      3.84 o 
   3   6   6     2049.10     2003.79     61.13 o 
   4   6   6     1238.36     1141.09     41.07 o 
   5   6   6      301.93      297.65     28.06 o 
   6   6   6      716.17      610.77     39.01 o 
   7   6   6       15.77       14.64     26.15 o 
  -8   7   6      321.78      253.15     29.06 o 
  -7   7   6      686.21      635.78     38.92 o 
  -6   7   6      297.92      276.25     33.71 o 
  -5   7   6     1934.08     1885.60     57.52 o 
  -4   7   6      774.41      803.21     24.92 o 
  -3   7   6     3756.09     3857.14     72.80 o 
  -2   7   6     4083.65     3929.37     63.20 o 
  -1   7   6     1209.07     1201.12     27.31 o 
   0   7   6     9005.18     8785.78    106.25 o 
   1   7   6      462.53      462.44     16.48 o 
   2   7   6     5851.21     5286.12    188.05 o 
   3   7   6     2407.99     2293.66     39.92 o 
   4   7   6     1514.83     1391.68     48.07 o 
   5   7   6     1018.98      980.11     48.88 o 
   6   7   6      186.21      177.47     26.74 o 
   7   7   6      508.38      498.80     40.80 o 
  -8   8   6      176.03      187.19     35.44 o 
  -7   8   6      438.62      350.81     31.95 o 
  -6   8   6     1110.15     1050.36     40.93 o 
  -5   8   6        2.41       -5.28      9.92 o 
  -4   8   6     3223.35     3298.90    107.68 o 
  -3   8   6      862.93      916.95     31.82 o 
  -2   8   6     2598.83     2475.28     60.32 o 
  -1   8   6     2411.79     2372.65     50.43 o 
   0   8   6      699.57      584.83     21.61 o 
   1   8   6     9068.84     9114.62    149.02 o 
   2   8   6      290.37      264.28     24.78 o 
   3   8   6     1923.09     1872.62     47.33 o 
   4   8   6      844.81      798.35     43.75 o 
   5   8   6      319.76      292.16     55.97 o 
   6   8   6      539.23      622.14     60.25 o 
  -7   9   6      371.12      422.15     63.33 o 
  -6   9   6       24.72       37.50     16.13 o 
  -5   9   6     1517.71     1603.32     50.82 o 
  -4   9   6      256.82      259.30     18.87 o 
  -3   9   6     1441.63     1417.98     38.49 o 
  -2   9   6     1201.11     1188.31     49.85 o 
  -1   9   6      693.12      618.82     23.79 o 
   0   9   6     1705.55     1653.27     41.40 o 
   1   9   6       30.66       50.33     10.31 o 
   2   9   6     1665.60     1595.59     44.95 o 
   3   9   6      703.44      715.45     27.43 o 
   4   9   6      530.60      438.65     59.36 o 
   5   9   6      583.99      686.16     46.90 o 
   6   9   6       43.85       59.98     21.40 o 
  -7  10   6       57.74       49.63     23.74 o 
  -6  10   6      136.51      156.69     69.58 o 
  -5  10   6        1.40        5.65      9.61 o 
  -4  10   6      349.81      459.08     24.92 o 
  -3  10   6      299.60      332.61     24.30 o 
  -2  10   6      455.07      487.06     30.76 o 
  -1  10   6      558.80      616.29     25.28 o 
   0  10   6       52.49       46.39     11.76 o 
   1  10   6      735.02      746.55     35.98 o 
   2  10   6       95.62      110.70     16.96 o 
   3  10   6      666.70      760.93     29.83 o 
   4  10   6      209.84      293.72     32.78 o 
   5  10   6       18.56       33.55     24.77 o 
  -6  11   6        0.92       22.14     22.76 o 
  -5  11   6       24.14       48.71     13.00 o 
  -4  11   6        4.75       36.51     12.59 o 
  -3  11   6       41.28       96.34     16.07 o 
  -2  11   6        0.84        4.65     10.02 o 
  -1  11   6       47.54       53.36     29.66 o 
   0  11   6      114.41      189.39     17.34 o 
   1  11   6        5.06       -2.46      8.92 o 
   2  11   6        4.26       29.96     31.38 o 
   3  11   6        8.28       16.60     23.48 o 
   4  11   6       43.66       64.81     35.62 o 
  -5  12   6       10.16       -4.13     14.38 o 
  -4  12   6      121.68      129.91     23.87 o 
  -3  12   6       12.36       34.27     13.60 o 
  -2  12   6       57.39       77.55     21.07 o 
  -1  12   6      154.42      178.39     20.64 o 
   0  12   6      180.70      127.72     19.07 o 
   1  12   6       65.99       56.60     19.72 o 
   2  12   6      120.02       62.85     15.15 o 
   3  12   6       64.86       91.23     40.53 o 
  -3  13   6      193.23      176.80     23.00 o 
  -2  13   6      205.91      235.22     35.71 o 
  -1  13   6      114.47      100.08     27.76 o 
   0  13   6      263.26      191.38     35.04 o 
   1  13   6        0.00        1.53     10.70 o 
   2  13   6      459.32      320.75     26.29 o 
  -9   1   7        0.19       -3.23     11.56 o 
  -8   1   7      300.90      281.32     23.39 o 
  -7   1   7        1.57       -6.41      6.99 o 
  -6   1   7      226.85      258.78     13.74 o 
  -5   1   7      831.88      726.21     15.65 o 
  -4   1   7     3680.13     3576.53     45.63 o 
  -3   1   7     3305.06     3854.60     47.65 o 
  -2   1   7       66.51       64.58      4.17 o 
  -1   1   7     1596.63     1914.74     24.82 o 
   0   1   7     1414.74     1240.52     16.74 o 
   1   1   7      485.53      438.06     11.49 o 
   2   1   7     2686.39     2779.06     36.34 o 
   3   1   7      327.64      362.57     10.38 o 
   4   1   7     2513.17     2446.45     32.06 o 
   5   1   7      109.18       99.33      7.62 o 
   6   1   7      117.77       90.94     10.44 o 
   7   1   7      164.78      165.43     14.86 o 
   8   1   7       45.99       39.45     17.76 o 
  -9   2   7      215.53      214.60     40.42 o 
  -8   2   7        8.82       16.22     11.84 o 
  -7   2   7      936.27      933.87     35.51 o 
  -6   2   7     1308.66     1293.83     27.18 o 
  -5   2   7     1526.32     1612.64     25.28 o 
  -4   2   7     1686.08     1586.27     23.25 o 
  -3   2   7     1022.58     1180.28     16.43 o 
  -2   2   7    10896.61    10806.38    109.72 o 
  -1   2   7     2361.37     2405.71     29.25 o 
   0   2   7    11298.38    11020.12    146.59 o 
   1   2   7      274.05      207.88     12.96 o 
   2   2   7     2314.82     2225.53     34.50 o 
   3   2   7     5246.63     5074.05     68.83 o 
   4   2   7        0.06       -3.13      5.03 o 
   5   2   7     1698.59     1720.22     32.24 o 
   6   2   7       26.13       46.85     18.30 o 
   7   2   7      405.14      452.31     36.06 o 
   8   2   7      282.63      275.92     32.23 o 
  -9   3   7       63.05       45.93     14.75 o 
  -8   3   7      982.91      948.36     50.85 o 
  -7   3   7        9.06       -8.04      8.08 o 
  -6   3   7     2600.21     2508.50     50.71 o 
  -5   3   7     2175.42     2158.67     35.32 o 
  -4   3   7     2093.18     2281.97     32.25 o 
  -3   3   7    12622.88    13261.02    144.19 o 
  -2   3   7      294.54      357.05      9.87 o 
  -1   3   7    17647.45    17665.24    182.74 o 
   0   3   7     4499.92     4544.31     50.78 o 
   1   3   7    11178.32    11127.15    159.96 o 
   2   3   7     9783.49     9499.49    139.95 o 
   3   3   7     1209.03     1213.00     29.04 o 
   4   3   7     5497.80     5481.31     91.01 o 
   5   3   7      346.97      330.25     17.33 o 
   6   3   7     1205.25     1242.30     49.67 o 
   7   3   7      544.41      565.69     35.04 o 
   8   3   7      169.30      188.62     29.99 o 
  -9   4   7      421.04      449.27     30.52 o 
  -8   4   7        8.40       12.19     11.49 o 
  -7   4   7     1720.64     1765.53     46.29 o 
  -6   4   7      369.98      368.24     18.50 o 
  -5   4   7     2093.02     2021.18     37.73 o 
  -4   4   7     4397.88     4283.33     57.93 o 
  -3   4   7     1849.64     1968.04     27.06 o 
  -2   4   7    14430.70    14310.96    155.55 o 
  -1   4   7     1602.46     1754.75     24.17 o 
   0   4   7    11750.24    11566.29    129.69 o 
   1   4   7     3098.12     2659.15     44.89 o 
   2   4   7     2857.12     2556.03     52.73 o 
   3   4   7     7081.39     7125.48    100.98 o 
   4   4   7        2.10        7.69      8.79 o 
   5   4   7     2160.52     2191.61     52.91 o 
   6   4   7      469.98      474.68     32.05 o 
   7   4   7      711.52      747.97     41.59 o 
  -9   5   7        0.22       -9.81     14.10 o 
  -8   5   7      493.09      469.84     35.58 o 
  -7   5   7       25.83       13.19     11.65 o 
  -6   5   7     2204.33     2144.66     46.64 o 
  -5   5   7     2153.60     2140.13     44.39 o 
  -4   5   7      347.91      351.06     17.65 o 
  -3   5   7     5690.34     5416.66     64.62 o 
  -2   5   7      123.83      128.98      6.71 o 
  -1   5   7     8175.00     7642.94     83.98 o 
   0   5   7     1479.09     1561.26     22.11 o 
   1   5   7     4528.09     4275.50     58.52 o 
   2   5   7     5226.33     4763.67     87.59 o 
   3   5   7     1089.57     1020.80     42.71 o 
   4   5   7     2557.32     2515.97     51.95 o 
   5   5   7        1.62       -5.23     22.18 o 
   6   5   7     1273.72     1323.31     84.89 o 
   7   5   7      201.55      201.88     34.23 o 
  -9   6   7       70.64      122.87     30.31 o 
  -8   6   7        2.64       13.62     16.92 o 
  -7   6   7      403.05      487.49     79.76 o 
  -6   6   7      364.87      426.04     31.44 o 
  -5   6   7      969.32      906.27     26.98 o 
  -4   6   7      747.22      686.20     35.83 o 
  -3   6   7      420.45      400.84     14.52 o 
  -2   6   7     3323.10     3289.03     42.72 o 
  -1   6   7        5.81        6.20      3.08 o 
   0   6   7     4902.86     4744.44     50.40 o 
   1   6   7     4027.78     3809.58     57.24 o 
   2   6   7      236.53      254.16     14.45 o 
   3   6   7     1722.34     1702.72     50.71 o 
   4   6   7       18.76       17.39     10.19 o 
   5   6   7      902.50      830.02     43.09 o 
   6   6   7       40.21       50.86     17.22 o 
   7   6   7      122.00      138.87     24.68 o 
  -8   7   7       42.33       37.97     17.05 o 
  -7   7   7        2.80       21.97     13.60 o 
  -6   7   7       46.39      105.33     16.16 o 
  -5   7   7      226.10      229.03     17.68 o 
  -4   7   7       14.84       52.73     12.11 o 
  -3   7   7      201.09      259.05     16.62 o 
  -2   7   7        0.52        9.29      4.87 o 
  -1   7   7       64.08      156.95     12.16 o 
   0   7   7        8.03        5.28      4.63 o 
   1   7   7        1.08       59.03     12.46 o 
   2   7   7       12.16       57.32      6.58 o 
   3   7   7      204.69      174.68     18.09 o 
   4   7   7       68.83      121.05     20.71 o 
   5   7   7        9.87        8.75     12.23 o 
   6   7   7       45.60       69.34     23.43 o 
  -8   8   7       10.52       -0.01     15.01 o 
  -7   8   7       82.90       95.68     22.81 o 
  -6   8   7       55.77       36.79     24.91 o 
  -5   8   7      166.64      210.69     20.13 o 
  -4   8   7       92.57      135.98     16.59 o 
  -3   8   7       40.42       95.56     12.42 o 
  -2   8   7      239.36      372.91     20.60 o 
  -1   8   7       74.03       52.93      8.71 o 
   0   8   7     1021.95      952.55     25.72 o 
   1   8   7      264.97      294.86     15.86 o 
   2   8   7      555.62      470.61     18.49 o 
   3   8   7       80.23       90.56     15.53 o 
   4   8   7        1.84        1.04     14.33 o 
   5   8   7       88.48       46.68     18.45 o 
   6   8   7        7.97       -3.97     14.40 o 
  -7   9   7       10.38       10.75     15.90 o 
  -6   9   7      359.29      369.38     33.30 o 
  -5   9   7       22.15       21.67     11.71 o 
  -4   9   7      188.72      187.87     16.93 o 
  -3   9   7     1049.42     1095.91     33.30 o 
  -2   9   7       51.49       62.30     24.91 o 
  -1   9   7     2305.38     2308.95     51.79 o 
   0   9   7      298.78      304.47     20.46 o 
   1   9   7      803.18      721.76     25.59 o 
   2   9   7      658.63      660.01     26.45 o 
   3   9   7       93.35       89.24     20.16 o 
   4   9   7      487.21      408.79     36.12 o 
   5   9   7       64.55        7.39     15.88 o 
   6   9   7      229.24      194.71     30.26 o 
  -7  10   7      489.20      427.94     49.54 o 
  -6  10   7      205.88      233.24     29.20 o 
  -5  10   7      475.12      444.06     25.31 o 
  -4  10   7     1132.38     1232.13     38.27 o 
  -3  10   7      120.17      112.39     30.00 o 
  -2  10   7     2179.95     2206.97     60.15 o 
  -1  10   7      148.86      182.67     16.10 o 
   0  10   7     2290.97     2092.36     57.64 o 
   1  10   7      897.44      870.82     37.53 o 
   2  10   7      595.34      608.42     31.73 o 
   3  10   7     1405.21     1263.42     38.07 o 
   4  10   7       24.25       27.05     22.50 o 
   5  10   7      532.81      504.57     67.57 o 
  -6  11   7      325.94      278.12     68.02 o 
  -5  11   7      191.02      168.67     18.68 o 
  -4  11   7      265.02      210.71     22.72 o 
  -3  11   7     1115.71     1178.01     43.91 o 
  -2  11   7       44.32       29.22     11.57 o 
  -1  11   7     1728.62     1731.16     53.12 o 
   0  11   7      345.99      383.54     32.45 o 
   1  11   7      937.62      837.60     34.75 o 
   2  11   7      729.42      690.34     31.61 o 
   3  11   7       89.13      111.42     14.77 o 
   4  11   7      562.06      487.21     66.95 o 
  -5  12   7      654.17      675.76     38.60 o 
  -4  12   7      458.65      565.25     71.08 o 
  -3  12   7       63.55       48.40     15.26 o 
  -2  12   7     1484.67     1591.83     52.98 o 
  -1  12   7      105.56      120.80     18.06 o 
   0  12   7      904.65      951.45     63.28 o 
   1  12   7      467.15      449.82     28.74 o 
   2  12   7      473.20      506.82     28.85 o 
   3  12   7      837.10      885.94     38.24 o 
  -3  13   7      480.65      572.00     35.82 o 
  -2  13   7        0.71       12.63     15.22 o 
  -1  13   7      413.44      448.21     36.82 o 
   0  13   7      100.27      101.34     21.35 o 
   1  13   7      230.03      288.10     25.08 o 
  -9   0   8       98.45       31.15     22.32 o 
  -8   0   8      549.58      465.06     73.51 o 
  -7   0   8     1665.92     1618.69     49.01 o 
  -6   0   8     2496.17     2412.09     89.57 o 
  -5   0   8    10498.45    10774.80    170.25 o 
  -4   0   8     4421.15     3981.77     70.65 o 
  -3   0   8    12257.77    11222.57    156.70 o 
  -2   0   8     9473.82     9139.92    139.29 o 
  -1   0   8     8838.42     8066.57    135.66 o 
   0   0   8    18551.77    18938.00    271.32 o 
   1   0   8     2114.26     2201.27     36.41 o 
   2   0   8    14152.07    13151.90    178.41 o 
   3   0   8      321.34      404.41     12.39 o 
   4   0   8     1796.00     1736.46     32.85 o 
   5   0   8     3173.68     3279.77     66.11 o 
   6   0   8      769.45      793.67     39.28 o 
   7   0   8     1106.30     1235.89     54.45 o 
   8   0   8        1.09        0.80     10.44 o 
  -9   1   8      254.49      330.06     27.18 o 
  -8   1   8      199.19      187.32     16.29 o 
  -7   1   8      347.42      331.96     20.88 o 
  -6   1   8     1369.03     1310.12     27.41 o 
  -5   1   8       27.83       42.52      6.12 o 
  -4   1   8     8945.36     8696.88    105.25 o 
  -3   1   8     1166.00     1085.45     16.87 o 
  -2   1   8     9980.77    10498.12    113.64 o 
  -1   1   8     6161.35     5859.66     66.73 o 
   0   1   8     1727.18     1728.63     20.74 o 
   1   1   8    18140.32    17946.29    225.01 o 
   2   1   8      341.10      334.03      9.24 o 
   3   1   8     6927.05     6861.43     81.59 o 
   4   1   8     4627.60     4620.11     65.99 o 
   5   1   8      820.05      862.72     16.80 o 
   6   1   8      516.48      494.33     38.92 o 
   7   1   8        5.29       -5.18     11.16 o 
   8   1   8      424.03      401.16     33.30 o 
  -9   2   8       36.12       55.57     15.60 o 
  -8   2   8      165.06      194.56     21.28 o 
  -7   2   8      782.72      775.60     32.23 o 
  -6   2   8     1860.69     1815.74     31.38 o 
  -5   2   8     2610.61     2470.10     35.82 o 
  -4   2   8      985.28     1106.46     18.42 o 
  -3   2   8     5118.70     5078.36     55.89 o 
  -2   2   8     3180.21     2988.56     37.05 o 
  -1   2   8       61.33       59.54      4.00 o 
   0   2   8     5761.44     5293.45     70.10 o 
   1   2   8      309.08      293.35     11.12 o 
   2   2   8     5046.12     4682.95     68.35 o 
   3   2   8      335.35      309.21     11.60 o 
   4   2   8     2642.18     2623.90     43.16 o 
   5   2   8      901.46      894.86     26.83 o 
   6   2   8        7.69       -3.14      9.97 o 
   7   2   8      592.60      690.03     44.01 o 
  -9   3   8       23.91       10.19     12.05 o 
  -8   3   8        1.76       -5.55      9.96 o 
  -7   3   8        0.35        7.30     10.25 o 
  -6   3   8     1729.38     1677.11     39.41 o 
  -5   3   8        2.90        7.54      5.02 o 
  -4   3   8      601.56      521.87     13.63 o 
  -3   3   8       32.20       28.47      4.56 o 
  -2   3   8     1687.24     1519.96     21.05 o 
  -1   3   8      741.88      667.00     11.85 o 
   0   3   8     1218.60     1188.59     21.66 o 
   1   3   8     3091.66     3013.06     51.35 o 
   2   3   8       64.52       51.02      7.32 o 
   3   3   8      598.41      515.53     16.21 o 
   4   3   8      329.80      361.30     19.84 o 
   5   3   8      166.18      163.42     15.06 o 
   6   3   8        0.71       -4.23      9.68 o 
   7   3   8        0.69        8.41     23.12 o 
  -9   4   8       59.06       30.06     24.01 o 
  -8   4   8        1.02        7.35     15.89 o 
  -7   4   8       18.69       15.12     12.87 o 
  -6   4   8        5.09        7.32      7.50 o 
  -5   4   8      376.27      467.77     21.59 o 
  -4   4   8       18.40       35.40      6.12 o 
  -3   4   8      381.09      489.62     13.84 o 
  -2   4   8       15.24       30.79      4.15 o 
  -1   4   8      203.82      274.66     11.21 o 
   0   4   8      898.27     1094.81     16.64 o 
   1   4   8       28.13       35.25      5.72 o 
   2   4   8      131.06      131.93     11.28 o 
   3   4   8       16.44       12.66      5.19 o 
   4   4   8       49.87       37.09      8.27 o 
   5   4   8        5.78        9.45      8.78 o 
   6   4   8       79.28       57.14     17.18 o 
   7   4   8        2.94       -3.64     16.56 o 
  -9   5   8       76.62       30.64     17.24 o 
  -8   5   8       59.93       70.49     19.37 o 
  -7   5   8       77.25       65.15     17.16 o 
  -6   5   8      706.67      712.63     25.15 o 
  -5   5   8      164.33      191.90     13.69 o 
  -4   5   8      768.76      957.77     28.58 o 
  -3   5   8       80.72       95.99      7.01 o 
  -2   5   8     1173.23     1468.80     23.45 o 
  -1   5   8     2480.00     2597.06     33.47 o 
   0   5   8      424.71      398.43      9.45 o 
   1   5   8     3041.50     3122.57     52.48 o 
   2   5   8       67.64       41.45      8.23 o 
   3   5   8     1186.10     1090.10     28.99 o 
   4   5   8      224.74      207.17     16.74 o 
   5   5   8      105.33      107.94     32.14 o 
   6   5   8      290.77      267.62     28.04 o 
   7   5   8        8.47        0.42     13.14 o 
  -9   6   8       73.49       52.54     18.94 o 
  -8   6   8      294.55      270.65     30.38 o 
  -7   6   8      206.65      181.60     24.86 o 
  -6   6   8       83.84       93.80     13.90 o 
  -5   6   8     2315.85     2179.94     50.98 o 
  -4   6   8       10.10       20.91      9.99 o 
  -3   6   8     3533.95     4060.91     54.89 o 
  -2   6   8     2385.48     2467.46     34.71 o 
  -1   6   8     3557.05     3866.78     52.31 o 
   0   6   8     3488.95     3511.61     43.62 o 
   1   6   8      352.79      398.09     12.52 o 
   2   6   8     3981.67     3992.97     90.78 o 
   3   6   8      299.66      279.67     20.84 o 
   4   6   8     1960.61     1857.65     55.25 o 
   5   6   8      835.29      699.03     39.66 o 
   6   6   8       55.58       39.37     40.21 o 
   7   6   8      439.99      391.78     51.46 o 
  -8   7   8      148.94      126.95     24.17 o 
  -7   7   8      252.82      151.67     24.14 o 
  -6   7   8     1731.30     1675.72     51.45 o 
  -5   7   8        3.79        6.33      7.73 o 
  -4   7   8     3499.02     3583.13     71.57 o 
  -3   7   8      359.46      320.87     17.35 o 
  -2   7   8     4232.27     4018.48     53.90 o 
  -1   7   8     9409.56     9224.63    110.52 o 
   0   7   8     2503.45     2307.22     38.72 o 
   1   7   8     3562.37     3479.95     55.40 o 
   2   7   8       39.01       22.68     10.67 o 
   3   7   8     2919.55     2696.10    108.80 o 
   4   7   8      706.50      626.49     31.17 o 
   5   7   8      445.87      506.54     50.08 o 
   6   7   8     1128.53     1174.15     56.90 o 
  -8   8   8      294.34      230.67     30.63 o 
  -7   8   8      398.04      472.38     37.41 o 
  -6   8   8       27.55        9.18     11.15 o 
  -5   8   8     1605.15     1805.63     53.67 o 
  -4   8   8       37.83       70.24     14.14 o 
  -3   8   8     2612.74     2433.31     73.53 o 
  -2   8   8     1243.62     1326.25     35.00 o 
  -1   8   8     3061.99     2961.04     59.94 o 
   0   8   8     4487.47     4481.13     66.11 o 
   1   8   8       98.71       94.98      9.89 o 
   2   8   8     3246.26     3141.12     89.45 o 
   3   8   8      269.15      289.63     25.45 o 
   4   8   8     1195.48     1265.43     56.89 o 
   5   8   8      653.55      630.26     43.64 o 
   6   8   8       49.50       55.20     19.45 o 
  -7   9   8      121.00      166.02     52.27 o 
  -6   9   8      677.72      699.98     71.67 o 
  -5   9   8       27.57       16.16     24.05 o 
  -4   9   8     1227.62     1182.72     56.71 o 
  -3   9   8      199.82      214.93     17.94 o 
  -2   9   8     1324.46     1287.76     41.72 o 
  -1   9   8     2301.13     2270.08     58.61 o 
   0   9   8       38.55       48.54      9.43 o 
   1   9   8     2154.52     2047.24     52.98 o 
   2   9   8       21.80       47.91      8.60 o 
   3   9   8     1163.56     1177.63     55.79 o 
   4   9   8      302.00      313.41     32.59 o 
   5   9   8      446.34      488.85     50.26 o 
  -7  10   8       98.90      123.43     32.27 o 
  -6  10   8        6.64       15.83     12.95 o 
  -5  10   8      148.25      238.81     25.77 o 
  -4  10   8        0.46        6.71      9.47 o 
  -3  10   8      783.65      828.82     59.95 o 
  -2  10   8      224.86      252.55     21.53 o 
  -1  10   8      166.53      179.48     18.05 o 
   0  10   8      659.80      671.50     33.27 o 
   1  10   8        6.03       10.58      9.04 o 
   2  10   8      686.28      821.59     37.45 o 
   3  10   8       10.76       20.13     15.63 o 
   4  10   8      118.05      122.86     25.68 o 
   5  10   8      126.32      194.51     31.29 o 
  -6  11   8        1.03        1.10     11.10 o 
  -5  11   8       45.52       47.23     13.67 o 
  -4  11   8       30.39       61.56     15.81 o 
  -3  11   8        0.20       -1.74     10.68 o 
  -2  11   8       16.31       56.22     13.34 o 
  -1  11   8       35.45       69.83     17.44 o 
   0  11   8       71.18      102.37     29.73 o 
   1  11   8       14.91       64.89     25.41 o 
   2  11   8       41.82       34.21     10.91 o 
   3  11   8       29.40       55.08     33.21 o 
   4  11   8        0.41       16.84     17.85 o 
  -5  12   8       83.15       45.78     21.77 o 
  -4  12   8        3.72       22.27     13.70 o 
  -3  12   8       37.30       68.41     16.21 o 
  -2  12   8        1.53       35.29     13.51 o 
  -1  12   8       40.35       39.83     25.13 o 
   0  12   8      362.87      336.96     25.50 o 
   1  12   8       25.36       10.22     11.30 o 
   2  12   8       12.90       13.87     11.75 o 
   3  12   8       11.10       53.45     25.35 o 
  -3  13   8       38.75       52.01     16.58 o 
  -2  13   8      273.15      203.87     23.90 o 
  -1  13   8      172.21      110.81     21.65 o 
   0  13   8       14.01        1.82     11.91 o 
   1  13   8      385.94      268.42     61.78 o 
  -9   1   9       44.95       49.69     15.89 o 
  -8   1   9       21.07       12.11     10.72 o 
  -7   1   9      422.35      382.87     21.92 o 
  -6   1   9      355.65      355.19     13.79 o 
  -5   1   9      525.99      493.86     14.35 o 
  -4   1   9     1325.70     1511.55     24.58 o 
  -3   1   9       86.41      158.67      7.68 o 
  -2   1   9     2850.99     2885.10     36.20 o 
  -1   1   9        4.51       26.19      3.13 o 
   0   1   9     3367.48     3166.41     40.26 o 
   1   1   9     1381.55     1430.33     22.14 o 
   2   1   9     1036.64     1044.76     18.26 o 
   3   1   9     1625.92     1526.06     24.88 o 
   4   1   9      600.15      594.23     16.85 o 
   5   1   9      628.87      637.99     34.45 o 
   6   1   9      163.55      155.25     17.36 o 
   7   1   9      101.91      113.10     18.92 o 
  -9   2   9       56.82       41.76     14.64 o 
  -8   2   9      432.43      399.16     27.41 o 
  -7   2   9      114.68       86.61     12.63 o 
  -6   2   9     3100.45     3151.93     49.83 o 
  -5   2   9     1741.14     1681.76     26.23 o 
  -4   2   9     1644.88     1637.20     23.98 o 
  -3   2   9     3780.12     3551.20     46.99 o 
  -2   2   9       36.78       47.31      4.25 o 
  -1   2   9     7817.44     7804.86     88.38 o 
   0   2   9     1866.90     1936.65     30.90 o 
   1   2   9     6145.38     5979.87     91.49 o 
   2   2   9     4144.75     3915.54     53.65 o 
   3   2   9      245.12      229.53     10.75 o 
   4   2   9      870.46      859.91     21.37 o 
   5   2   9       80.10       80.36     11.33 o 
   6   2   9      935.94      950.20     40.88 o 
   7   2   9      136.87       92.48     20.35 o 
  -9   3   9      310.47      337.03     49.45 o 
  -8   3   9       22.41        7.51     13.51 o 
  -7   3   9      986.94      992.19     69.76 o 
  -6   3   9      137.86      132.86     13.09 o 
  -5   3   9     4163.29     4355.65     61.45 o 
  -4   3   9     5056.61     4865.65     59.74 o 
  -3   3   9      828.64      853.53     17.51 o 
  -2   3   9    14387.70    14465.50    198.15 o 
  -1   3   9     2187.39     2472.82     29.11 o 
   0   3   9    10527.63    10213.52    129.84 o 
   1   3   9     6231.84     5999.41     92.77 o 
   2   3   9     3521.48     3316.85     58.30 o 
   3   3   9     4678.93     4579.42     70.41 o 
   4   3   9      292.56      256.78     15.08 o 
   5   3   9     3544.43     3625.50     86.10 o 
   6   3   9      218.49      231.00     28.07 o 
   7   3   9      527.32      605.53     36.29 o 
  -9   4   9      103.37       90.71     22.27 o 
  -8   4   9      763.44      780.11     43.80 o 
  -7   4   9       42.52       61.92     18.00 o 
  -6   4   9     1359.06     1330.42     35.66 o 
  -5   4   9     1478.40     1497.80     35.90 o 
  -4   4   9     3564.62     3676.96     55.20 o 
  -3   4   9     7973.86     7865.34     94.38 o 
  -2   4   9       72.04       71.83      6.76 o 
  -1   4   9    13407.40    12926.12    128.15 o 
   0   4   9     2305.58     2234.85     35.99 o 
   1   4   9     7261.37     6994.31     94.96 o 
   2   4   9     4513.08     4562.22     76.12 o 
   3   4   9      736.27      754.14     20.88 o 
   4   4   9     5486.16     5170.03     97.55 o 
   5   4   9       10.54        9.78      9.44 o 
   6   4   9      988.03     1039.54     47.43 o 
   7   4   9      195.23      183.36     24.51 o 
  -9   5   9      248.83      255.01     32.09 o 
  -8   5   9        3.61       17.36     15.42 o 
  -7   5   9     1109.47     1096.42     50.30 o 
  -6   5   9      236.88      250.95     16.85 o 
  -5   5   9     2200.39     2306.38     52.39 o 
  -4   5   9     3386.53     3247.32     56.78 o 
  -3   5   9     1301.04     1093.22     22.67 o 
  -2   5   9     6744.63     6706.51     82.10 o 
  -1   5   9      462.14      478.01      9.24 o 
   0   5   9     6185.83     6009.13     68.38 o 
   1   5   9     1621.21     1518.83     28.46 o 
   2   5   9     1724.61     1524.53     34.54 o 
   3   5   9     2333.63     2369.50     48.66 o 
   4   5   9       88.24       55.60     12.52 o 
   5   5   9     1352.21     1434.25     56.60 o 
   6   5   9      176.99      195.05     25.10 o 
   7   5   9      267.04      273.59     29.48 o 
  -9   6   9       45.82       62.12     20.74 o 
  -8   6   9      312.11      411.95     36.16 o 
  -7   6   9       31.76       27.74     15.65 o 
  -6   6   9      291.66      305.11     37.01 o 
  -5   6   9      129.71      124.62     14.13 o 
  -4   6   9      891.82      855.06     73.95 o 
  -3   6   9      642.01      690.62     25.19 o 
  -2   6   9       88.51       82.78      6.95 o 
  -1   6   9     4004.31     3676.65     47.44 o 
   0   6   9      387.91      362.31     10.15 o 
   1   6   9     3314.79     3144.74     63.66 o 
   2   6   9     1338.38     1282.43     41.89 o 
   3   6   9      562.29      566.08     24.47 o 
   4   6   9     1219.15     1299.69     44.76 o 
   5   6   9       30.16        6.19     11.10 o 
   6   6   9      198.80      263.77     34.72 o 
  -8   7   9        0.00       16.99     17.14 o 
  -7   7   9       34.47       51.87     17.77 o 
  -6   7   9        1.18        7.33     10.33 o 
  -5   7   9       27.43       55.70     11.07 o 
  -4   7   9      190.82      284.51     18.61 o 
  -3   7   9        9.40       43.05     10.19 o 
  -2   7   9     1683.40     1613.01     28.01 o 
  -1   7   9      288.59      287.20     11.61 o 
   0   7   9      418.03      457.69     14.81 o 
   1   7   9       82.64      103.36     17.53 o 
   2   7   9       40.16       78.92     13.48 o 
   3   7   9      129.40      166.45     18.60 o 
   4   7   9       19.44        5.24     19.73 o 
   5   7   9       82.63       92.23     53.96 o 
   6   7   9        5.75       10.62     15.09 o 
  -8   8   9       50.33       25.04     17.40 o 
  -7   8   9       87.30      106.55     22.56 o 
  -6   8   9       27.72       53.50     13.92 o 
  -5   8   9       29.40       27.60     11.26 o 
  -4   8   9       31.43       86.24     21.27 o 
  -3   8   9      362.79      467.21     28.34 o 
  -2   8   9      140.90      135.42     12.92 o 
  -1   8   9      206.41      261.88     16.21 o 
   0   8   9       84.28       86.68      8.25 o 
   1   8   9        1.01       27.87      6.29 o 
   2   8   9      130.35      153.30     22.46 o 
   3   8   9       28.30        8.53     12.75 o 
   4   8   9      122.44       84.24     19.81 o 
   5   8   9       48.67       67.87     19.72 o 
   6   8   9       15.04        1.20     15.31 o 
  -7   9   9      138.06      103.11     24.41 o 
  -6   9   9       31.75       36.75     13.59 o 
  -5   9   9      357.86      309.08     24.94 o 
  -4   9   9      342.31      372.21     25.57 o 
  -3   9   9      364.80      384.30     21.21 o 
  -2   9   9      371.21      465.57     25.57 o 
  -1   9   9       92.24       90.82     13.00 o 
   0   9   9     2206.66     2018.32     53.41 o 
   1   9   9      229.04      226.86     15.47 o 
   2   9   9      423.86      400.53     54.45 o 
   3   9   9      488.67      443.83     61.06 o 
   4   9   9        3.66       17.94     16.64 o 
   5   9   9      247.59      140.43     38.12 o 
  -6  10   9      434.38      392.82     29.93 o 
  -5  10   9      406.39      466.88     26.29 o 
  -4  10   9      717.14      742.14     30.63 o 
  -3  10   9     1485.13     1467.10     85.85 o 
  -2  10   9      225.52      171.69     21.11 o 
  -1  10   9     1856.15     1812.76     63.03 o 
   0  10   9       97.58       84.22     13.88 o 
   1  10   9     1201.16     1216.14     34.87 o 
   2  10   9      588.56      518.92     50.14 o 
   3  10   9       81.36       87.46     21.81 o 
   4  10   9      973.35      957.75     54.84 o 
  -6  11   9       56.78       86.66     16.32 o 
  -5  11   9      238.58      183.07     24.54 o 
  -4  11   9      635.26      730.27     37.31 o 
  -3  11   9       81.09       74.04     16.11 o 
  -2  11   9     1662.70     1596.56     62.42 o 
  -1  11   9        8.59       18.98     12.68 o 
   0  11   9     1226.77     1204.35     42.59 o 
   1  11   9      918.56      949.12     35.83 o 
   2  11   9      447.95      325.33     47.27 o 
   3  11   9      983.39      941.16     68.51 o 
  -4  12   9      394.65      407.52     31.16 o 
  -3  12   9      702.40      775.89     38.27 o 
  -2  12   9       33.13       15.08     13.93 o 
  -1  12   9     1125.31     1088.50     50.42 o 
   0  12   9       75.86       65.58     14.43 o 
   1  12   9      678.01      707.23     36.35 o 
   2  12   9      381.12      424.38     43.19 o 
  -3  13   9       43.22       52.50     15.85 o 
  -2  13   9      246.79      305.62     32.85 o 
  -1  13   9       13.19       32.91     15.10 o 
   0  13   9      631.10      690.27     74.14 o 
  -9   0  10      441.65      414.83     38.13 o 
  -8   0  10       54.04       28.43     17.09 o 
  -7   0  10     1027.05     1033.78     54.41 o 
  -6   0  10     5352.70     5372.29    179.26 o 
  -5   0  10      805.24      954.84     28.40 o 
  -4   0  10    10307.60     9630.57    152.01 o 
  -3   0  10       19.97       42.82      7.50 o 
  -2   0  10    10190.51    10354.29    175.50 o 
  -1   0  10     7070.76     7192.71    109.18 o 
   0   0  10     2640.86     2720.70     43.94 o 
   1   0  10    11623.76    10826.71    174.92 o 
   2   0  10     1448.89     1445.77     43.00 o 
   3   0  10     5223.99     5210.22    115.07 o 
   4   0  10       15.04       21.64     10.79 o 
   5   0  10     1143.35     1207.15     73.91 o 
  -9   1  10       62.74       51.14     15.74 o 
  -8   1  10     1102.46     1031.06     35.93 o 
  -7   1  10     1102.13     1168.03     36.68 o 
  -6   1  10       25.38       14.43      6.13 o 
  -5   1  10     3569.44     3447.39     47.21 o 
  -4   1  10        0.65        2.73      3.68 o 
  -3   1  10     5956.66     5787.56     74.94 o 
  -2   1  10     4131.65     3959.91     56.22 o 
  -1   1  10    11419.30    11403.67    125.89 o 
   0   1  10    11726.86    11175.89    125.94 o 
   1   1  10     1034.49      943.53     15.68 o 
   2   1  10     8378.03     8232.31     95.53 o 
   3   1  10     1387.30     1322.67     22.80 o 
   4   1  10     3729.10     3771.56     57.29 o 
   5   1  10     1585.63     1677.88     44.96 o 
   6   1  10      369.07      393.03     69.00 o 
   7   1  10      666.67      779.74     40.17 o 
  -9   2  10       93.20       82.89     21.91 o 
  -8   2  10      276.08      281.58     30.41 o 
  -7   2  10      545.00      568.93     29.62 o 
  -6   2  10      627.58      597.99     25.15 o 
  -5   2  10      235.17      194.24      9.61 o 
  -4   2  10     4157.00     4439.07     58.20 o 
  -3   2  10      693.53      616.29     14.21 o 
  -2   2  10     4157.21     3860.68     47.68 o 
  -1   2  10     8391.71     8167.56     81.58 o 
   0   2  10      686.07      519.19     13.31 o 
   1   2  10     4691.45     4489.15     72.31 o 
   2   2  10       41.68       34.03      4.96 o 
   3   2  10     2393.81     2269.71     41.18 o 
   4   2  10       16.37       19.90      5.75 o 
   5   2  10      542.11      584.20     29.96 o 
   6   2  10      671.64      699.72     34.38 o 
   7   2  10        4.70       14.37     13.66 o 
  -9   3  10       29.01       20.48     19.42 o 
  -8   3  10      480.21      470.26     46.82 o 
  -7   3  10       20.79       30.14     14.26 o 
  -6   3  10       20.41       17.45      8.17 o 
  -5   3  10      429.02      444.65     15.40 o 
  -4   3  10        4.48       10.04      4.91 o 
  -3   3  10      391.20      363.55     16.69 o 
  -2   3  10       44.50       68.77      9.20 o 
  -1   3  10     1215.13     1169.17     17.37 o 
   0   3  10      916.64      855.89     18.53 o 
   1   3  10      125.83      129.04      8.18 o 
   2   3  10      991.73      889.00     23.98 o 
   3   3  10       76.55      105.95      9.80 o 
   4   3  10       12.13        7.87      6.96 o 
   5   3  10      194.25      221.20     21.63 o 
   6   3  10      135.34      138.27     19.60 o 
   7   3  10       71.97       89.83     18.48 o 
  -9   4  10       28.86        3.81     15.15 o 
  -8   4  10       43.84       43.91     16.83 o 
  -7   4  10       86.33      106.51     21.27 o 
  -6   4  10       31.63       35.91      9.33 o 
  -5   4  10        9.32       16.48      7.83 o 
  -4   4  10       38.70       68.23     10.46 o 
  -3   4  10        0.90        5.59      4.16 o 
  -2   4  10       60.18      108.55      9.38 o 
  -1   4  10        8.83       23.09      3.18 o 
   0   4  10      193.30      239.32     10.23 o 
   1   4  10       51.64       63.93      6.83 o 
   2   4  10       25.14       12.07      5.99 o 
   3   4  10        4.46       23.74      6.09 o 
   4   4  10       27.87       20.55      8.37 o 
   5   4  10       10.03       11.50     10.34 o 
   6   4  10       10.06       28.80     13.16 o 
   7   4  10       11.92       11.19     14.55 o 
  -9   5  10        0.06        3.22     16.79 o 
  -8   5  10      140.01      125.23     23.29 o 
  -7   5  10      229.79      193.48     25.35 o 
  -6   5  10      168.82      182.67     15.24 o 
  -5   5  10      847.18      919.14     30.15 o 
  -4   5  10        0.64        2.87      6.72 o 
  -3   5  10     1306.73     1502.09     28.27 o 
  -2   5  10      784.64      836.28     20.95 o 
  -1   5  10      904.94      996.13     15.20 o 
   0   5  10     2128.63     2216.27     41.96 o 
   1   5  10      242.40      266.68     11.99 o 
   2   5  10     2345.59     2129.61     38.79 o 
   3   5  10       29.66       37.33      8.30 o 
   4   5  10      324.95      282.73     21.89 o 
   5   5  10      396.67      331.77     29.14 o 
   6   5  10       37.25       47.92     16.47 o 
  -8   6  10      159.71      178.51     44.50 o 
  -7   6  10      324.19      259.20     29.50 o 
  -6   6  10      485.48      501.55     30.10 o 
  -5   6  10      190.73      184.29     20.89 o 
  -4   6  10     3075.62     3485.71     78.00 o 
  -3   6  10     1584.02     1485.90     28.90 o 
  -2   6  10     4248.83     4224.89     57.04 o 
  -1   6  10     1942.82     1982.16     28.57 o 
   0   6  10      778.34      794.18     13.35 o 
   1   6  10     4228.16     4281.86     73.04 o 
   2   6  10        0.90       13.79      7.25 o 
   3   6  10     2212.71     2000.42     50.85 o 
   4   6  10      741.12      742.04     33.65 o 
   5   6  10      754.25      731.60     60.97 o 
   6   6  10      350.20      293.22     30.75 o 
  -8   7  10      153.13      149.62     26.27 o 
  -7   7  10      610.53      643.11     81.05 o 
  -6   7  10      568.15      553.83     31.22 o 
  -5   7  10     2077.01     2135.90     58.56 o 
  -4   7  10        1.13        7.09      7.78 o 
  -3   7  10     6406.68     6458.49    210.21 o 
  -2   7  10      425.50      502.16     15.12 o 
  -1   7  10      388.42      347.85     17.72 o 
   0   7  10     4015.78     3951.05     64.82 o 
   1   7  10      773.20      710.53     26.63 o 
   2   7  10     4113.09     3907.48     79.87 o 
   3   7  10      341.48      307.95     23.21 o 
   4   7  10     1152.58     1182.34     53.53 o 
   5   7  10      654.67      659.67     41.66 o 
   6   7  10      157.67      152.65     25.23 o 
  -8   8  10      180.55      247.33     32.19 o 
  -7   8  10      257.52      261.04     53.69 o 
  -6   8  10      705.19      782.06     35.76 o 
  -5   8  10       78.91       95.39     16.22 o 
  -4   8  10     2504.72     2446.65     64.19 o 
  -3   8  10     1033.55     1145.56     59.86 o 
  -2   8  10     2867.25     2876.90     59.46 o 
  -1   8  10     1254.20     1206.57     33.21 o 
   0   8  10      988.88      955.19     28.77 o 
   1   8  10     4237.09     4059.35     98.50 o 
   2   8  10       20.78       45.98     12.84 o 
   3   8  10     2176.88     2222.86     64.80 o 
   4   8  10      803.01      726.44     44.22 o 
   5   8  10      372.52      384.84     44.01 o 
  -7   9  10       79.20       94.75     23.61 o 
  -6   9  10      144.44      117.94     18.72 o 
  -5   9  10      959.98     1025.79     65.95 o 
  -4   9  10        0.53        5.50     10.47 o 
  -3   9  10     1227.09     1252.57     38.90 o 
  -2   9  10     1606.08     1650.81     73.24 o 
  -1   9  10      743.52      722.42     29.74 o 
   0   9  10     1457.61     1494.43     38.68 o 
   1   9  10      245.59      206.92     28.78 o 
   2   9  10     1531.97     1662.63     66.86 o 
   3   9  10       35.94       13.24     14.95 o 
   4   9  10      456.05      598.68     44.31 o 
   5   9  10      237.87      238.14     37.63 o 
  -6  10  10      143.11      174.78     22.73 o 
  -5  10  10       36.49       42.78     11.99 o 
  -4  10  10      247.64      350.28     23.04 o 
  -3  10  10       91.64       80.20     15.49 o 
  -2  10  10      406.16      474.14     33.44 o 
  -1  10  10      222.49      255.17     20.45 o 
   0  10  10       79.71       85.82     13.53 o 
   1  10  10      263.11      315.86     19.31 o 
   2  10  10        2.09       15.59     12.31 o 
   3  10  10      491.52      574.09     43.99 o 
   4  10  10       90.48       44.17     19.91 o 
  -6  11  10        5.69       11.77     11.41 o 
  -5  11  10       64.91      141.00     20.55 o 
  -4  11  10       55.17       61.06     15.80 o 
  -3  11  10        0.06       51.63     13.94 o 
  -2  11  10       17.99       25.91     13.91 o 
  -1  11  10        0.54       34.89     13.73 o 
   0  11  10      179.40      264.19     26.00 o 
   1  11  10        1.38        0.92      9.39 o 
   2  11  10        2.81       21.00     14.87 o 
   3  11  10       36.97       51.30     17.59 o 
  -4  12  10      114.03       73.07     17.20 o 
  -3  12  10        0.05        0.18     13.60 o 
  -2  12  10       12.01       24.85     15.18 o 
  -1  12  10       80.86       53.67     30.75 o 
   0  12  10      102.93       84.33     21.51 o 
   1  12  10      197.48      129.99     17.72 o 
   2  12  10        4.37       17.58     20.55 o 
  -2  13  10      179.89      133.72     23.80 o 
  -1  13  10      230.40      180.85     25.26 o 
   0  13  10      183.03      129.97     26.24 o 
  -9   1  11        5.14       22.75     16.88 o 
  -8   1  11      129.91       88.56     17.89 o 
  -7   1  11       15.85       20.95     11.83 o 
  -6   1  11      173.26      172.28     12.60 o 
  -5   1  11       40.51       64.07      7.66 o 
  -4   1  11      422.99      584.70     17.68 o 
  -3   1  11     2177.71     1920.84     31.49 o 
  -2   1  11      225.96      205.75      7.62 o 
  -1   1  11     3159.58     3008.22     46.15 o 
   0   1  11       77.94       99.77      4.83 o 
   1   1  11     1514.07     1554.96     27.01 o 
   2   1  11       26.08       34.31      4.37 o 
   3   1  11      164.30      146.87      9.52 o 
   4   1  11     1229.85     1232.20     27.61 o 
   5   1  11       16.75       25.56      7.91 o 
   6   1  11      122.84      182.28     40.71 o 
  -9   2  11      218.43      159.30     37.85 o 
  -8   2  11      555.36      527.59     39.02 o 
  -7   2  11     1247.25     1188.20     43.04 o 
  -6   2  11      480.98      453.13     18.83 o 
  -5   2  11     1416.25     1401.86     28.01 o 
  -4   2  11     2332.01     2312.34     36.07 o 
  -3   2  11     3768.77     3835.65     53.71 o 
  -2   2  11     5970.79     5966.65     70.38 o 
  -1   2  11      618.63      669.66     11.31 o 
   0   2  11     6793.48     6675.42     81.61 o 
   1   2  11     1883.33     1781.45     32.21 o 
   2   2  11     2734.97     2681.82     45.64 o 
   3   2  11     3462.67     3464.68     65.90 o 
   4   2  11        0.62        1.13      5.61 o 
   5   2  11     1205.73     1201.62     44.71 o 
   6   2  11       35.57       39.38     20.31 o 
   7   2  11      279.77      266.82     25.53 o 
  -9   3  11       17.98       26.58     17.72 o 
  -8   3  11      797.22      875.88     46.57 o 
  -7   3  11        0.32       13.73     26.96 o 
  -6   3  11     2191.78     2212.61     43.51 o 
  -5   3  11      763.80      698.91     20.31 o 
  -4   3  11     2779.90     2821.16     42.01 o 
  -3   3  11     4024.86     3916.39     51.01 o 
  -2   3  11      458.27      455.97     11.90 o 
  -1   3  11    11039.75    10949.11    113.96 o 
   0   3  11      345.93      310.09     11.27 o 
   1   3  11     4935.19     4639.25     62.43 o 
   2   3  11     3271.24     3118.68     57.22 o 
   3   3  11     1694.84     1613.99     33.70 o 
   4   3  11     2679.45     2781.67     61.20 o 
   5   3  11        7.19       14.11     10.96 o 
   6   3  11      968.63     1041.34     58.92 o 
   7   3  11      111.26      126.67     22.94 o 
  -9   4  11      161.34      142.98     25.97 o 
  -8   4  11        5.57      -11.55     13.07 o 
  -7   4  11     1828.23     2021.75     72.72 o 
  -6   4  11      272.03      285.23     18.32 o 
  -5   4  11     2800.45     2783.59     52.49 o 
  -4   4  11     3053.26     3069.90     45.12 o 
  -3   4  11     3122.94     3106.35     46.96 o 
  -2   4  11     8828.18     8391.01    105.65 o 
  -1   4  11      223.78      251.09      7.65 o 
   0   4  11     8932.95     8389.48    103.85 o 
   1   4  11     1492.22     1528.68     27.59 o 
   2   4  11     4357.73     4115.73     71.80 o 
   3   4  11     4161.18     3963.14     64.99 o 
   4   4  11      210.24      198.54     16.19 o 
   5   4  11     1743.01     1830.59     64.87 o 
   6   4  11       31.32       16.80     12.72 o 
  -9   5  11       50.94       47.69     19.60 o 
  -8   5  11      269.17      313.91     32.92 o 
  -7   5  11       31.06       49.98     13.58 o 
  -6   5  11     2158.40     2139.46     67.77 o 
  -5   5  11      381.70      335.92     19.72 o 
  -4   5  11     1183.91     1034.36     24.68 o 
  -3   5  11     5556.67     5516.19     75.62 o 
  -2   5  11      495.75      509.38     14.88 o 
  -1   5  11     5723.41     5593.43     63.34 o 
   0   5  11      488.17      478.41     13.15 o 
   1   5  11     3482.28     3292.49     48.74 o 
   2   5  11     3268.36     3171.28     52.43 o 
   3   5  11      419.42      438.25     29.13 o 
   4   5  11     1261.58     1380.80     46.06 o 
   5   5  11        0.09       -1.68     11.23 o 
   6   5  11      750.67      897.98     46.21 o 
  -8   6  11       18.03       14.67     17.18 o 
  -7   6  11      165.44      178.92     20.91 o 
  -6   6  11      158.05      185.84     19.63 o 
  -5   6  11      482.13      458.95     23.56 o 
  -4   6  11      922.99      950.40     34.07 o 
  -3   6  11       41.43       47.26      7.07 o 
  -2   6  11      756.14      740.35     22.87 o 
  -1   6  11      290.48      274.02     10.81 o 
   0   6  11     2547.97     2426.80     35.53 o 
   1   6  11      256.44      283.63     15.21 o 
   2   6  11     1017.39      960.48     31.27 o 
   3   6  11      744.96      768.13     33.98 o 
   4   6  11        3.75        0.44     11.32 o 
   5   6  11      380.20      381.69     32.85 o 
   6   6  11        3.09       12.18     15.30 o 
  -8   7  11       11.27       16.62     17.29 o 
  -7   7  11        7.14       21.02     13.12 o 
  -6   7  11      128.11      195.45     20.99 o 
  -5   7  11        4.52       10.88      8.34 o 
  -4   7  11      228.31      298.14     21.92 o 
  -3   7  11      807.25      671.78     21.46 o 
  -2   7  11       57.33       65.76      7.48 o 
  -1   7  11      937.83      931.49     22.25 o 
   0   7  11       65.49       63.99      8.43 o 
   1   7  11       94.56      159.36     15.19 o 
   2   7  11       69.92       70.42     12.13 o 
   3   7  11        0.60       -5.99      8.91 o 
   4   7  11       61.56      111.60     21.51 o 
   5   7  11        7.94       -3.31     13.15 o 
  -8   8  11        5.63       25.03     19.86 o 
  -7   8  11       22.19        9.92     12.86 o 
  -6   8  11        0.30       15.45     11.27 o 
  -5   8  11      156.76      159.71     21.63 o 
  -4   8  11        2.48       20.39     10.58 o 
  -3   8  11        1.75       13.84      8.77 o 
  -2   8  11     2517.05     2475.35     53.65 o 
  -1   8  11       17.57       27.72      6.98 o 
   0   8  11      113.03      148.88     11.03 o 
   1   8  11        4.83       -1.32      7.26 o 
   2   8  11       43.10       29.91     11.96 o 
   3   8  11        6.88       20.73     14.43 o 
   4   8  11        0.85       -1.62     39.59 o 
   5   8  11       21.87       21.29     17.00 o 
  -7   9  11       12.21       23.64     14.65 o 
  -6   9  11      293.01      262.79     35.96 o 
  -5   9  11       94.02      147.02     19.96 o 
  -4   9  11      277.92      271.81     26.13 o 
  -3   9  11      562.20      547.15     36.89 o 
  -2   9  11      137.41      110.58     18.18 o 
  -1   9  11      576.41      589.22     23.70 o 
   0   9  11       32.59       33.91      8.34 o 
   1   9  11      625.60      560.17     34.89 o 
   2   9  11      613.54      653.30     34.62 o 
   3   9  11      362.35      326.78     36.11 o 
   4   9  11      330.43      315.38     34.32 o 
  -6  10  11        1.73       17.39     14.11 o 
  -5  10  11      519.78      508.30     28.09 o 
  -4  10  11      268.21      293.94     22.07 o 
  -3  10  11      335.17      267.50     27.95 o 
  -2  10  11     1133.67     1152.35     49.47 o 
  -1  10  11        0.03       14.14      9.07 o 
   0  10  11     1358.84     1217.62     35.17 o 
   1  10  11      338.74      333.30     27.45 o 
   2  10  11      466.16      398.72     30.41 o 
   3  10  11      535.83      475.18     41.08 o 
   4  10  11       21.16       47.30     24.73 o 
  -5  11  11      280.84      338.44     25.04 o 
  -4  11  11      617.50      616.73     36.07 o 
  -3  11  11      884.43      819.38     44.72 o 
  -2  11  11       50.47       28.85     15.33 o 
  -1  11  11     1848.50     1805.14     64.15 o 
   0  11  11       82.08      105.93     14.87 o 
   1  11  11     1096.51     1033.00     69.00 o 
   2  11  11      784.67      770.85     41.17 o 
   3  11  11      283.05      228.25     27.90 o 
  -4  12  11      186.99      225.43     31.80 o 
  -3  12  11      204.95      152.98     29.28 o 
  -2  12  11      869.15      934.33     47.82 o 
  -1  12  11       11.78       33.89     26.60 o 
   0  12  11      638.42      672.94     49.62 o 
   1  12  11      136.37       97.48     26.27 o 
  -9   0  12       40.21       60.08     31.69 o 
  -8   0  12      288.49      242.89     44.10 o 
  -7   0  12      263.96      270.39     42.04 o 
  -6   0  12     1602.45     1688.89     51.53 o 
  -5   0  12     2897.01     2637.22     68.24 o 
  -4   0  12        5.64       -2.41      6.44 o 
  -3   0  12    10762.54    11180.51    192.66 o 
  -2   0  12     3201.40     2852.17     58.25 o 
  -1   0  12     5579.50     5407.02     83.20 o 
   0   0  12     8296.70     7989.54     98.05 o 
   1   0  12        6.89        7.02      5.84 o 
   2   0  12    11415.43    11580.40    190.80 o 
   3   0  12      279.11      263.74     20.90 o 
   4   0  12     2188.08     2278.13     79.60 o 
   5   0  12      724.50      750.91     61.24 o 
  -9   1  12      451.11      541.05     55.26 o 
  -8   1  12      411.20      404.30     37.71 o 
  -7   1  12      922.14      939.18     76.23 o 
  -6   1  12     2004.22     2059.09     41.33 o 
  -5   1  12      508.19      493.10     17.34 o 
  -4   1  12     5646.11     5432.46     81.17 o 
  -3   1  12      628.44      588.74     15.56 o 
  -2   1  12     7068.42     6716.19     78.83 o 
  -1   1  12     3961.87     3744.04     44.77 o 
   0   1  12     2166.21     2174.54     27.15 o 
   1   1  12     6641.60     6581.72     82.38 o 
   2   1  12     2230.78     2258.45     34.69 o 
   3   1  12     4555.44     4378.54     56.86 o 
   4   1  12     1561.98     1629.03     45.40 o 
   5   1  12      960.26      976.13     71.41 o 
  -9   2  12        0.57       17.34     21.07 o 
  -8   2  12        9.26       18.82     12.95 o 
  -7   2  12      334.45      367.96     26.23 o 
  -6   2  12      770.83      786.43     21.87 o 
  -5   2  12     1556.19     1586.78     32.22 o 
  -4   2  12       22.98       29.61      6.72 o 
  -3   2  12     8887.39     8406.02    105.67 o 
  -2   2  12     1285.66     1238.45     21.27 o 
  -1   2  12     2477.32     2293.57     27.56 o 
   0   2  12     3349.78     3244.75     44.98 o 
   1   2  12      139.13      148.68      8.32 o 
   2   2  12     1828.28     1750.71     34.27 o 
   3   2  12      226.39      254.75     14.63 o 
   4   2  12     1809.50     1834.54     43.48 o 
   5   2  12      364.86      370.06     23.64 o 
   6   2  12       78.89       92.12     14.58 o 
  -9   3  12       60.83       53.05     20.32 o 
  -8   3  12       33.03       16.86     15.16 o 
  -7   3  12      111.80       96.06     16.31 o 
  -6   3  12      220.18      215.98     14.45 o 
  -5   3  12        5.46        8.94      6.32 o 
  -4   3  12      233.33      249.48     11.99 o 
  -3   3  12      425.73      403.41     13.35 o 
  -2   3  12      149.60      153.17      7.03 o 
  -1   3  12      122.25      115.57      5.41 o 
   0   3  12      262.57      259.86      9.89 o 
   1   3  12      811.31      716.88     17.41 o 
   2   3  12        7.54       -0.64      6.62 o 
   3   3  12      468.73      527.28     18.27 o 
   4   3  12      156.72      146.81     17.23 o 
   5   3  12       91.02      115.00     17.18 o 
   6   3  12      125.16      155.43     22.85 o 
  -9   4  12        0.12       33.66     19.44 o 
  -8   4  12       57.37       37.01     16.47 o 
  -7   4  12        0.08       17.64     19.98 o 
  -6   4  12        0.52       12.22      9.02 o 
  -5   4  12        7.02       17.08      7.22 o 
  -4   4  12      143.38      160.94     10.95 o 
  -3   4  12       98.16      151.13     12.81 o 
  -2   4  12       12.15       10.15      4.47 o 
  -1   4  12        0.57       16.73      3.26 o 
   0   4  12       75.10       75.94      6.34 o 
   1   4  12        1.05        3.64      4.28 o 
   2   4  12       84.44       78.00      9.59 o 
   3   4  12       78.67       64.35      9.26 o 
   4   4  12        3.07       10.91      7.94 o 
   5   4  12       27.03       38.27     19.06 o 
   6   4  12        0.42        1.68     11.51 o 
  -9   5  12      100.95       79.56     21.63 o 
  -8   5  12        7.59       26.18     17.72 o 
  -7   5  12      147.39      149.72     19.46 o 
  -6   5  12      426.59      464.47     27.63 o 
  -5   5  12        3.75       20.94      8.71 o 
  -4   5  12     1363.93     1450.41     36.34 o 
  -3   5  12       28.21       26.15      7.51 o 
  -2   5  12     1724.67     1851.08     32.30 o 
  -1   5  12      711.62      715.29     15.39 o 
   0   5  12      936.12      915.99     18.87 o 
   1   5  12      940.13      876.32     20.55 o 
   2   5  12       30.42       32.49      6.96 o 
   3   5  12     1462.38     1338.24     43.61 o 
   4   5  12       68.41       69.80     16.22 o 
   5   5  12      153.29      122.11     25.35 o 
   6   5  12       86.64       49.82     15.88 o 
  -8   6  12      310.01      304.82     34.30 o 
  -7   6  12      265.14      305.94     25.66 o 
  -6   6  12      300.49      329.07     24.75 o 
  -5   6  12     2118.69     2266.89     54.07 o 
  -4   6  12      194.23      220.62     24.98 o 
  -3   6  12     1605.27     1427.40     31.64 o 
  -2   6  12     1381.45     1377.72     30.28 o 
  -1   6  12     3972.52     3852.01     52.83 o 
   0   6  12     3048.88     3008.94     45.62 o 
   1   6  12      393.49      390.31     17.75 o 
   2   6  12     1822.55     1752.32     45.87 o 
   3   6  12       62.43       39.07     11.38 o 
   4   6  12      883.87      873.41     44.90 o 
   5   6  12      369.16      340.33     31.76 o 
  -8   7  12        9.40       38.94     19.09 o 
  -7   7  12      487.47      545.51     70.32 o 
  -6   7  12      900.31     1009.75     40.22 o 
  -5   7  12       21.42        9.23      8.52 o 
  -4   7  12     2188.21     2236.89     72.71 o 
  -3   7  12        5.09       28.17      8.41 o 
  -2   7  12     2570.33     2532.05     45.30 o 
  -1   7  12     2595.60     2626.73     47.45 o 
   0   7  12      870.65      781.43     24.40 o 
   1   7  12     3781.07     3628.30     76.20 o 
   2   7  12       29.47       35.69     14.77 o 
   3   7  12     2398.60     2245.81     64.20 o 
   4   7  12      142.15      121.90     22.38 o 
   5   7  12      535.30      585.11     42.15 o 
  -7   8  12      318.70      265.97     26.13 o 
  -6   8  12      314.63      408.90     43.73 o 
  -5   8  12     1639.84     1687.05     67.10 o 
  -4   8  12        2.05       13.69     11.68 o 
  -3   8  12     1295.47     1407.65     56.96 o 
  -2   8  12      451.88      412.97     28.00 o 
  -1   8  12     3594.32     3396.18     58.73 o 
   0   8  12     2755.88     2562.20     51.73 o 
   1   8  12      274.21      272.11     19.97 o 
   2   8  12     2321.94     2405.38     68.23 o 
   3   8  12       87.64       67.43     17.99 o 
   4   8  12      953.61     1002.41    133.72 o 
   5   8  12      215.32      205.83     29.43 o 
  -7   9  12      134.08      110.24     20.07 o 
  -6   9  12      377.76      404.18     30.01 o 
  -5   9  12        0.85       12.36     11.93 o 
  -4   9  12     1591.44     1524.77     60.68 o 
  -3   9  12        0.58       -0.64      8.32 o 
  -2   9  12     1261.33     1202.95     71.85 o 
  -1   9  12     1001.53     1080.64     32.60 o 
   0   9  12      502.37      557.83     48.12 o 
   1   9  12     1226.21     1350.36     48.77 o 
   2   9  12       16.70       19.53     12.51 o 
   3   9  12      473.86      544.02     41.54 o 
   4   9  12      113.05      115.88     27.94 o 
  -6  10  12       12.22       30.03     14.39 o 
  -5  10  12       43.39       70.66     14.22 o 
  -4  10  12       26.12       11.61     12.35 o 
  -3  10  12      413.01      441.43     80.25 o 
  -2  10  12      109.81      150.30     20.88 o 
  -1  10  12      243.96      294.17     27.15 o 
   0  10  12      180.48      245.30     15.75 o 
   1  10  12        5.64        2.81     11.39 o 
   2  10  12      382.27      467.19     47.85 o 
   3  10  12        9.68       19.23     13.99 o 
  -5  11  12        1.68       30.59     14.00 o 
  -4  11  12       28.84       55.05     42.54 o 
  -3  11  12        0.06        9.56     13.25 o 
  -2  11  12        0.45       16.25     13.70 o 
  -1  11  12        0.29        4.57     11.29 o 
   0  11  12       10.79       34.53     16.62 o 
   1  11  12      199.12      282.39     31.59 o 
   2  11  12        0.02       -0.55     15.26 o 
  -4  12  12       28.89       30.26     18.47 o 
  -3  12  12      132.18      151.43     25.83 o 
  -2  12  12       36.19       70.24     17.74 o 
  -1  12  12       46.12       37.57     14.09 o 
   0  12  12      135.91       66.35     14.20 o 
   1  12  12       14.82       18.47     21.18 o 
  -9   1  13       52.47       43.91     22.09 o 
  -8   1  13       91.76       91.50     24.08 o 
  -7   1  13      179.74      251.61     22.69 o 
  -6   1  13       17.56       20.63      7.70 o 
  -5   1  13     1410.08     1565.05     47.73 o 
  -4   1  13      358.62      302.70     13.01 o 
  -3   1  13      280.46      228.94     10.81 o 
  -2   1  13     1197.18     1244.85     21.07 o 
  -1   1  13       30.08       35.38      3.98 o 
   0   1  13      700.44      774.23     17.25 o 
   1   1  13      329.45      280.57      9.52 o 
   2   1  13      321.86      295.21     10.11 o 
   3   1  13      304.30      318.52     18.27 o 
   4   1  13       56.40       94.07     19.23 o 
   5   1  13      363.57      368.76     50.17 o 
  -9   2  13       88.34       56.33     33.03 o 
  -8   2  13      206.99      199.69     37.63 o 
  -7   2  13       94.58       84.71     16.60 o 
  -6   2  13     1342.72     1344.79     32.39 o 
  -5   2  13      342.16      348.71     17.08 o 
  -4   2  13     1887.23     1804.62     35.91 o 
  -3   2  13     3869.17     3853.25     55.00 o 
  -2   2  13     1144.69     1229.36     20.71 o 
  -1   2  13     5314.64     5270.13     55.98 o 
   0   2  13       13.43       17.95      4.44 o 
   1   2  13     4177.81     3883.91     54.90 o 
   2   2  13     3197.57     3155.01     53.03 o 
   3   2  13     1207.42     1302.68     31.39 o 
   4   2  13     1219.87     1145.55     35.21 o 
   5   2  13       21.86       19.10      9.04 o 
   6   2  13      525.40      541.22     65.61 o 
  -9   3  13      398.88      461.42     62.31 o 
  -8   3  13        7.19        2.23     23.03 o 
  -7   3  13      915.82      985.37     39.89 o 
  -6   3  13       44.30       24.05     10.41 o 
  -5   3  13     3603.57     3508.09     62.53 o 
  -4   3  13     1730.18     1666.75     41.60 o 
  -3   3  13      351.10      337.03     12.64 o 
  -2   3  13     6413.32     6158.87     74.86 o 
  -1   3  13      149.08      150.09      6.53 o 
   0   3  13     8756.89     8514.31     98.66 o 
   1   3  13     1423.66     1375.26     26.48 o 
   2   3  13     2401.90     2497.12     49.87 o 
   3   3  13     1893.80     1890.24     41.21 o 
   4   3  13      361.66      352.95     28.74 o 
   5   3  13     1035.80     1080.73     44.37 o 
   6   3  13       60.78       56.46     14.28 o 
  -9   4  13      193.35      231.94     32.47 o 
  -8   4  13      661.30      747.16     71.23 o 
  -7   4  13       25.25      -12.30     11.46 o 
  -6   4  13     1682.12     1644.66     61.23 o 
  -5   4  13      512.21      524.75     22.83 o 
  -4   4  13     3421.10     3403.11     64.30 o 
  -3   4  13     4022.62     3924.47     62.16 o 
  -2   4  13     1121.67     1017.16     24.41 o 
  -1   4  13     6494.43     6352.95     75.47 o 
   0   4  13      407.49      364.76     12.94 o 
   1   4  13     5663.29     5416.82     73.65 o 
   2   4  13      745.15      790.37     21.93 o 
   3   4  13     1074.51     1056.47     29.22 o 
   4   4  13     2326.48     2259.02     72.33 o 
   5   4  13        1.57       -1.19     14.73 o 
   6   4  13      825.69      943.73     45.21 o 
  -9   5  13      102.58      139.47     37.85 o 
  -8   5  13       40.88       34.14     18.68 o 
  -7   5  13      676.98      664.35     54.51 o 
  -6   5  13       30.93       46.73     16.03 o 
  -5   5  13     1359.08     1251.53     43.08 o 
  -4   5  13      953.42     1054.68     31.58 o 
  -3   5  13     1447.26     1418.19     31.20 o 
  -2   5  13     4674.70     4409.60     62.80 o 
  -1   5  13       82.57       76.38      5.50 o 
   0   5  13     5572.54     5156.99     65.00 o 
   1   5  13     1200.75     1118.37     26.05 o 
   2   5  13     1436.24     1529.87     32.88 o 
   3   5  13     1614.99     1560.92     48.46 o 
   4   5  13      394.83      396.97     30.53 o 
   5   5  13      954.29     1040.12     48.53 o 
  -8   6  13      323.77      338.27     36.49 o 
  -7   6  13        0.01       17.72     12.11 o 
  -6   6  13      340.42      387.42     32.48 o 
  -5   6  13     1073.21     1071.64     40.60 o 
  -4   6  13      574.68      547.85     22.36 o 
  -3   6  13      475.61      472.80     17.84 o 
  -2   6  13      131.16      125.87      9.28 o 
  -1   6  13     1222.42     1248.19     24.96 o 
   0   6  13       84.69      114.39     11.70 o 
   1   6  13      575.82      620.43     25.26 o 
   2   6  13      394.56      456.00     22.24 o 
   3   6  13      346.15      318.91     23.66 o 
   4   6  13      590.03      684.49     40.39 o 
   5   6  13        1.94        6.73     13.20 o 
  -8   7  13        0.49       21.86     18.10 o 
  -7   7  13       19.60       48.03     17.11 o 
  -6   7  13        4.80       13.41     14.33 o 
  -5   7  13      139.19      147.16     22.05 o 
  -4   7  13      205.42      221.55     19.22 o 
  -3   7  13      326.42      340.90     16.49 o 
  -2   7  13      787.46      885.63     21.56 o 
  -1   7  13        1.69        4.60      5.04 o 
   0   7  13      209.64      257.01     15.99 o 
   1   7  13       56.16       38.10      9.74 o 
   2   7  13       36.17       61.89     23.23 o 
   3   7  13       15.54       25.17     27.23 o 
   4   7  13       11.24       18.67     14.31 o 
   5   7  13       17.77       38.01     17.25 o 
  -7   8  13        7.70       23.74     14.13 o 
  -6   8  13       23.66       50.68     17.58 o 
  -5   8  13        0.02       13.70     13.26 o 
  -4   8  13      757.42      753.30     44.45 o 
  -3   8  13       17.72       19.67      9.04 o 
  -2   8  13       59.77       37.11     10.04 o 
  -1   8  13      293.90      277.06     14.39 o 
   0   8  13        8.84       11.70      7.25 o 
   1   8  13      133.23      139.24     18.24 o 
   2   8  13       21.68        8.86     10.43 o 
   3   8  13        0.32       31.49     16.14 o 
   4   8  13       43.66       21.31     15.48 o 
  -7   9  13      140.63      163.45     23.28 o 
  -6   9  13        1.72        2.42     14.33 o 
  -5   9  13      200.23      196.28     33.56 o 
  -4   9  13      681.47      685.32     31.78 o 
  -3   9  13      321.50      302.89     27.87 o 
  -2   9  13      395.06      390.50     23.29 o 
  -1   9  13       13.35        4.32      7.27 o 
   0   9  13      659.29      571.01     32.93 o 
   1   9  13       40.63       31.02      9.99 o 
   2   9  13      295.46      245.68     24.76 o 
   3   9  13      279.20      225.30     26.13 o 
   4   9  13      151.83      145.34     49.23 o 
  -6  10  13      406.49      415.16     39.15 o 
  -5  10  13       52.30       47.38     14.25 o 
  -4  10  13      176.15      163.37     26.30 o 
  -3  10  13      680.39      773.33     41.62 o 
  -2  10  13      198.54      170.07     34.46 o 
  -1  10  13     1323.41     1190.81     39.99 o 
   0  10  13      211.03      222.93     32.02 o 
   1  10  13     1369.39     1260.89     49.64 o 
   2  10  13      254.76      245.06     26.52 o 
   3  10  13      107.94      117.98     21.37 o 
  -5  11  13      581.08      538.27     34.42 o 
  -4  11  13      288.01      219.44     32.09 o 
  -3  11  13      357.05      237.01     60.57 o 
  -2  11  13      928.49      937.77     45.19 o 
  -1  11  13       71.31       35.03     13.32 o 
   0  11  13     1149.62     1166.66     69.00 o 
   1  11  13       85.80       84.30     18.28 o 
   2  11  13      490.50      476.18     43.01 o 
  -3  12  13      454.16      552.27     63.56 o 
  -2  12  13       24.22       18.68     12.80 o 
  -1  12  13      749.95      770.94     39.55 o 
   0  12  13       41.12       71.38     25.08 o 
  -9   0  14      287.04      278.06     50.61 o 
  -8   0  14       58.79       56.42     30.17 o 
  -7   0  14      900.73      804.15     43.14 o 
  -6   0  14     1212.52     1139.74     48.62 o 
  -5   0  14      122.19       81.88     18.61 o 
  -4   0  14     5901.81     5811.67    111.88 o 
  -3   0  14      335.51      259.98     17.92 o 
  -2   0  14     7423.08     6827.83    123.19 o 
  -1   0  14     4541.85     4444.10     71.38 o 
   0   0  14    13687.05    13190.46    190.71 o 
   1   0  14     6739.77     6768.47    179.85 o 
   2   0  14      878.44      851.33     44.27 o 
   3   0  14     4060.29     4122.41    120.40 o 
   4   0  14      294.00      366.26     46.33 o 
   5   0  14      910.93      916.05     71.32 o 
  -9   1  14        0.97        1.14     27.14 o 
  -8   1  14     1101.17     1149.32     57.94 o 
  -7   1  14      305.04      326.52     25.56 o 
  -6   1  14      641.32      611.07     31.26 o 
  -5   1  14     4454.51     4530.99     82.02 o 
  -4   1  14       98.62      122.17     12.13 o 
  -3   1  14     3909.97     3650.39     52.84 o 
  -2   1  14      561.64      519.29     17.40 o 
  -1   1  14     2428.94     2392.83     32.48 o 
   0   1  14     3858.30     3825.62     48.62 o 
   1   1  14     1205.43     1187.62     20.43 o 
   2   1  14     4021.20     3932.26     74.33 o 
   3   1  14        0.59       10.01     10.10 o 
   4   1  14     1432.85     1615.78     65.86 o 
   5   1  14      256.36      300.83     47.58 o 
  -9   2  14      178.98      207.45     46.06 o 
  -8   2  14       89.88       77.61     22.53 o 
  -7   2  14      232.10      271.18     30.59 o 
  -6   2  14      496.42      492.78     23.54 o 
  -5   2  14      367.43      398.75     25.52 o 
  -4   2  14     1820.27     1693.97     32.03 o 
  -3   2  14        8.40        5.15      4.42 o 
  -2   2  14     3625.84     3542.31     50.23 o 
  -1   2  14     1150.59     1086.91     18.70 o 
   0   2  14     1606.74     1540.75     27.93 o 
   1   2  14     3379.19     3164.29     47.32 o 
   2   2  14       43.47       58.18      7.87 o 
   3   2  14     1454.69     1492.53     34.43 o 
   4   2  14      213.17      245.46     32.78 o 
   5   2  14      477.37      637.99     64.90 o 
   6   2  14      148.41      192.19     48.20 o 
  -9   3  14       10.48       28.12     30.35 o 
  -8   3  14      204.75      219.95     44.28 o 
  -7   3  14      151.09      158.88     20.28 o 
  -6   3  14       82.67       97.67     15.86 o 
  -5   3  14      636.83      598.93     22.99 o 
  -4   3  14      110.22      130.39     11.07 o 
  -3   3  14      423.22      413.96     21.15 o 
  -2   3  14      153.58      143.90      8.03 o 
  -1   3  14      423.06      376.89     12.60 o 
   0   3  14      485.51      450.74     13.24 o 
   1   3  14      147.16      135.54      9.10 o 
   2   3  14     1273.69     1316.62     27.65 o 
   3   3  14        2.17       -5.26      5.33 o 
   4   3  14      127.53      157.65     17.61 o 
   5   3  14       14.78       25.00     11.46 o 
   6   3  14       22.86       25.89     28.83 o 
  -9   4  14        0.22       13.75     27.94 o 
  -8   4  14        0.13      -19.01     22.32 o 
  -7   4  14        0.23        6.56     12.75 o 
  -6   4  14      117.32      143.79     22.04 o 
  -5   4  14      218.27      199.52     17.99 o 
  -4   4  14       89.09       93.96      8.90 o 
  -3   4  14      197.74      189.66     10.89 o 
  -2   4  14       80.38       80.15      7.41 o 
  -1   4  14       13.08       10.47      6.52 o 
   0   4  14       22.63       15.86      4.84 o 
   1   4  14      397.01      368.94     16.10 o 
   2   4  14        9.73        7.32      5.53 o 
   3   4  14       40.50       22.49      7.68 o 
   4   4  14        0.94        3.90     10.76 o 
   5   4  14      117.53       79.19     16.77 o 
  -9   5  14        0.62       23.48     28.92 o 
  -8   5  14       97.30       81.05     32.49 o 
  -7   5  14       69.61      167.30     26.60 o 
  -6   5  14      165.77      209.43     25.22 o 
  -5   5  14      470.14      443.92     27.33 o 
  -4   5  14       27.27       17.19      7.15 o 
  -3   5  14     1054.29     1078.81     29.64 o 
  -2   5  14       69.78       58.90      7.05 o 
  -1   5  14      825.23      792.50     21.34 o 
   0   5  14      454.74      446.59     15.19 o 
   1   5  14      123.20      116.06      9.41 o 
   2   5  14      818.04      817.98     38.50 o 
   3   5  14        5.06       -2.86      8.78 o 
   4   5  14      327.60      255.11     25.79 o 
   5   5  14       25.14       24.17     14.38 o 
  -8   6  14       82.49       67.66     31.60 o 
  -7   6  14      200.52      240.15     30.66 o 
  -6   6  14      303.14      287.35     34.81 o 
  -5   6  14      706.05      727.04     38.64 o 
  -4   6  14     2032.09     1926.18     45.19 o 
  -3   6  14       24.61       38.08      8.10 o 
  -2   6  14     2331.95     2297.06     39.27 o 
  -1   6  14      879.37      875.39     24.76 o 
   0   6  14      539.59      524.23     18.02 o 
   1   6  14     2551.97     2393.32     56.80 o 
   2   6  14      181.02      133.47     17.03 o 
   3   6  14     1183.19     1205.59    103.82 o 
   4   6  14      118.21      109.88     20.36 o 
   5   6  14      385.47      357.96     45.53 o 
  -8   7  14      212.34      173.27     42.76 o 
  -7   7  14      317.89      375.70     41.69 o 
  -6   7  14      408.49      370.88     35.22 o 
  -5   7  14      474.19      532.71     36.63 o 
  -4   7  14       22.36       44.44     11.78 o 
  -3   7  14     5574.27     5706.22     89.56 o 
  -2   7  14      801.09      847.31     24.12 o 
  -1   7  14     2128.31     2060.44     37.34 o 
   0   7  14     1815.23     1911.16     43.02 o 
   1   7  14      566.48      556.92     29.32 o 
   2   7  14     2037.45     2004.18     59.69 o 
   3   7  14       11.51       12.16     13.61 o 
   4   7  14      873.01      890.51     73.42 o 
  -7   8  14      196.95      170.58     71.50 o 
  -6   8  14      548.05      623.13     64.36 o 
  -5   8  14      412.05      441.49     35.59 o 
  -4   8  14     1225.54     1216.90     59.14 o 
  -3   8  14      112.06      119.33     12.78 o 
  -2   8  14     1957.68     1853.60     44.99 o 
  -1   8  14      682.37      692.23     20.92 o 
   0   8  14      755.04      676.52     24.80 o 
   1   8  14     1595.45     1651.95     59.73 o 
   2   8  14      151.37      159.51     20.56 o 
   3   8  14     1175.67     1235.26     48.19 o 
   4   8  14       96.98       97.63     63.38 o 
  -7   9  14       55.55       49.60     19.79 o 
  -6   9  14       78.17       75.25     21.08 o 
  -5   9  14      569.18      646.70     83.46 o 
  -4   9  14      181.38      156.27     25.14 o 
  -3   9  14     1496.13     1476.95     79.40 o 
  -2   9  14      227.50      238.99     19.61 o 
  -1   9  14      478.96      504.46     21.39 o 
   0   9  14      941.24     1013.46     76.14 o 
   1   9  14       57.24       51.75     12.15 o 
   2   9  14     1067.12     1245.39    117.96 o 
   3   9  14       10.65       10.25     12.94 o 
  -6  10  14      185.97      243.90     32.29 o 
  -5  10  14       74.82       93.28     17.99 o 
  -4  10  14      120.83      170.04     20.04 o 
  -3  10  14       70.18       96.38     19.47 o 
  -2  10  14      326.77      385.65     38.65 o 
  -1  10  14      329.11      377.99     38.33 o 
   0  10  14       85.52      116.44     22.40 o 
   1  10  14       78.37       88.16     17.95 o 
   2  10  14        9.91        5.60     12.69 o 
  -5  11  14       14.50       43.04     15.47 o 
  -4  11  14       46.73       29.32     21.29 o 
  -3  11  14        9.50       59.40     17.83 o 
  -2  11  14       24.71       19.01     12.17 o 
  -1  11  14        4.89       18.84     10.55 o 
   0  11  14       21.25       47.29     16.73 o 
   1  11  14        6.61       20.89     15.15 o 
  -2  12  14       45.04       36.46     28.07 o 
  -1  12  14        1.14       19.60     11.86 o 
  -9   1  15       80.64       30.38     21.59 o 
  -8   1  15      127.60      162.85     28.59 o 
  -7   1  15        9.96        9.33     11.42 o 
  -6   1  15      395.21      392.16     21.40 o 
  -5   1  15       17.34       20.10      7.72 o 
  -4   1  15      576.99      485.31     16.30 o 
  -3   1  15      605.83      642.81     17.38 o 
  -2   1  15      270.63      294.10     16.10 o 
  -1   1  15      947.36      926.07     16.78 o 
   0   1  15      801.24      719.94     17.34 o 
   1   1  15     1179.79     1126.56     19.93 o 
   2   1  15      105.64      111.65     13.61 o 
   3   1  15      296.40      290.93     23.66 o 
   4   1  15      359.78      310.76     32.08 o 
   5   1  15       40.65       88.02     33.83 o 
  -9   2  15       31.79       74.27     34.37 o 
  -8   2  15      128.62       80.28     22.85 o 
  -7   2  15     1066.52     1071.89     42.06 o 
  -6   2  15        3.16        7.15      8.31 o 
  -5   2  15      766.61      746.04     25.85 o 
  -4   2  15      619.52      572.48     17.50 o 
  -3   2  15     1981.32     2075.84     35.33 o 
  -2   2  15     2357.70     2238.88     35.71 o 
  -1   2  15      145.60      132.59      6.45 o 
   0   2  15     4412.19     4234.31     59.40 o 
   1   2  15       43.42       42.28      6.20 o 
   2   2  15     1786.29     1817.21     38.93 o 
   3   2  15      795.95      746.98     23.90 o 
   4   2  15      121.09      119.76     23.07 o 
   5   2  15      674.20      777.15     69.98 o 
  -9   3  15      147.20      156.48     45.62 o 
  -8   3  15      486.99      426.87     57.31 o 
  -7   3  15       47.65       26.23     12.79 o 
  -6   3  15     1675.30     1637.79     43.35 o 
  -5   3  15      814.80      783.86     26.56 o 
  -4   3  15     3121.12     3087.53     53.76 o 
  -3   3  15     2471.16     2424.91     39.80 o 
  -2   3  15     1167.31     1127.45     23.58 o 
  -1   3  15     6574.56     6259.43     93.10 o 
   0   3  15        8.60       10.09      4.86 o 
   1   3  15     3792.46     3783.31     55.82 o 
   2   3  15     1458.00     1415.32     28.48 o 
   3   3  15      871.17      900.64     47.54 o 
   4   3  15     1397.65     1454.75     50.51 o 
   5   3  15       75.07       82.34     41.11 o 
  -9   4  15      102.26      103.19     36.87 o 
  -8   4  15      146.94      110.07     37.05 o 
  -7   4  15      780.11      750.40     43.37 o 
  -6   4  15        0.06       -5.67     10.54 o 
  -5   4  15     1511.16     1502.08     45.68 o 
  -4   4  15     1154.61     1101.52     40.66 o 
  -3   4  15     2563.38     2420.12     40.89 o 
  -2   4  15     5206.65     5108.12     71.04 o 
  -1   4  15       74.50       76.81     10.53 o 
   0   4  15     3311.29     3396.77     51.34 o 
   1   4  15      505.67      475.68     15.84 o 
   2   4  15     2964.60     2862.86     56.59 o 
   3   4  15     1311.99     1390.16     38.94 o 
   4   4  15      235.69      285.36     24.66 o 
   5   4  15     1206.71     1336.17     84.27 o 
  -8   5  15      159.54      176.44     29.34 o 
  -7   5  15       40.71       37.89     17.35 o 
  -6   5  15     1552.71     1620.08     62.40 o 
  -5   5  15        6.16        4.24      8.61 o 
  -4   5  15     1309.41     1286.26     31.20 o 
  -3   5  15     1733.21     1672.48     32.41 o 
  -2   5  15      545.03      474.05     15.42 o 
  -1   5  15     3545.86     3402.60     54.98 o 
   0   5  15       60.49       47.59      7.15 o 
   1   5  15     3044.33     2954.03     55.36 o 
   2   5  15      971.90      848.98     28.48 o 
   3   5  15      490.10      475.39     23.69 o 
   4   5  15      792.43      860.78     42.61 o 
   5   5  15       46.82       44.72     20.75 o 
  -8   6  15       34.61       64.72     20.52 o 
  -7   6  15      383.81      409.51     36.76 o 
  -6   6  15       33.88       27.29     14.66 o 
  -5   6  15      790.61      813.55     41.48 o 
  -4   6  15      889.39      872.82     28.94 o 
  -3   6  15      234.22      212.19     15.26 o 
  -2   6  15      997.97      968.83     20.35 o 
  -1   6  15       15.83       18.53      6.55 o 
   0   6  15     1060.85     1090.04     39.80 o 
   1   6  15      100.18      143.38     26.03 o 
   2   6  15      907.01     1008.62     38.65 o 
   3   6  15      468.96      466.73     42.09 o 
   4   6  15       86.82       90.74     20.06 o 
  -8   7  15        1.87       11.49     17.99 o 
  -7   7  15       21.55       40.38     21.25 o 
  -6   7  15       30.47       49.40     17.00 o 
  -5   7  15        7.00       -3.17     11.78 o 
  -4   7  15      150.22      159.85     19.11 o 
  -3   7  15        0.70       18.42      7.38 o 
  -2   7  15       20.17       27.14      7.39 o 
  -1   7  15       50.09       44.90     10.63 o 
   0   7  15       20.58       14.15     10.60 o 
   1   7  15      138.04      176.40     23.42 o 
   2   7  15       55.79       86.44     17.09 o 
   3   7  15       20.74       42.96     13.94 o 
   4   7  15      101.06      124.59     23.52 o 
  -7   8  15        1.96       18.99     16.00 o 
  -6   8  15       20.25       22.92     16.82 o 
  -5   8  15       11.42       27.51     20.44 o 
  -4   8  15      200.91      212.29     25.38 o 
  -3   8  15       99.13       59.10     11.40 o 
  -2   8  15       27.43       29.64      7.53 o 
  -1   8  15        2.47       10.36      8.19 o 
   0   8  15      106.58       66.46     12.45 o 
   1   8  15       88.93       90.17     13.76 o 
   2   8  15      123.77       79.73     25.06 o 
   3   8  15      145.46      140.93     21.28 o 
  -6   9  15      296.66      278.66     33.04 o 
  -5   9  15        0.56       13.50     15.45 o 
  -4   9  15      313.65      251.30     21.42 o 
  -3   9  15      539.92      468.75     31.98 o 
  -2   9  15       21.46       11.04      8.36 o 
  -1   9  15      719.83      730.79     35.59 o 
   0   9  15       21.23        0.66     11.15 o 
   1   9  15      236.57      174.50     18.15 o 
   2   9  15       64.00       52.31     15.49 o 
   3   9  15      172.28      170.22     23.21 o 
  -5  10  15      541.07      489.64     33.45 o 
  -4  10  15      143.93      166.46     32.76 o 
  -3  10  15      423.94      437.81     34.68 o 
  -2  10  15      887.26      901.53     41.07 o 
  -1  10  15      155.46      132.39     20.82 o 
   0  10  15      931.88      883.06     41.40 o 
   1  10  15      119.27      137.27     22.07 o 
   2  10  15      664.57      612.27     38.59 o 
  -4  11  15      468.24      401.57     65.39 o 
  -3  11  15      346.01      344.67     48.83 o 
  -2  11  15       91.75       66.32     15.81 o 
  -1  11  15      808.17      851.37    118.37 o 
   0  11  15        0.05        7.68     14.24 o 
  -9   0  16        0.73        1.25     25.89 o 
  -8   0  16      385.36      375.01     53.11 o 
  -7   0  16      997.09     1050.55     55.88 o 
  -6   0  16     1145.04     1245.37     51.86 o 
  -5   0  16     1571.60     1472.44     53.36 o 
  -4   0  16      632.64      704.30     27.79 o 
  -3   0  16     4907.07     4703.15     93.30 o 
  -2   0  16       81.86       99.66     11.62 o 
  -1   0  16     7393.82     7327.81    130.96 o 
   0   0  16     2787.96     2766.49     48.88 o 
   1   0  16     2154.71     2171.08     60.84 o 
   2   0  16     3346.23     3265.36    145.15 o 
   3   0  16        4.45       29.37     20.98 o 
   4   0  16     1810.09     1971.18    110.42 o 
   5   0  16      729.18      747.25     69.18 o 
  -9   1  16      214.67      292.31     38.08 o 
  -8   1  16       12.78       16.59     18.30 o 
  -7   1  16      566.21      601.46     27.99 o 
  -6   1  16      816.50      855.48     30.79 o 
  -5   1  16      421.89      437.45     18.59 o 
  -4   1  16     3413.11     3247.00     51.07 o 
  -3   1  16       61.83       59.15      7.43 o 
  -2   1  16     7550.25     7423.16     95.12 o 
  -1   1  16     1801.05     1644.56     33.80 o 
   0   1  16       32.92       41.28      5.80 o 
   1   1  16     2885.70     2863.97     44.83 o 
   2   1  16      393.01      375.36     45.08 o 
   3   1  16     2358.99     2503.58    186.52 o 
   4   1  16       51.26       44.39     21.16 o 
   5   1  16      722.95      798.13     72.22 o 
  -9   2  16        3.36        9.31     20.19 o 
  -8   2  16      154.67      148.56     27.98 o 
  -7   2  16      217.73      195.75     21.62 o 
  -6   2  16      245.73      241.01     20.87 o 
  -5   2  16      236.55      242.03     15.06 o 
  -4   2  16      174.04      125.90     10.04 o 
  -3   2  16     1758.44     1774.55     32.22 o 
  -2   2  16      459.65      425.52     14.96 o 
  -1   2  16     2744.64     2584.94     46.66 o 
   0   2  16     1897.78     1867.66     33.01 o 
   1   2  16      636.52      601.07     16.94 o 
   2   2  16     1302.80     1390.23     31.68 o 
   3   2  16       21.68       23.02     14.76 o 
   4   2  16      703.56      727.37     45.53 o 
   5   2  16      252.36      282.62     50.35 o 
  -9   3  16       18.40       34.72     30.89 o 
  -8   3  16        0.59       -9.45     15.22 o 
  -7   3  16       78.61      103.74     17.81 o 
  -6   3  16      180.00      215.02     22.95 o 
  -5   3  16      349.89      359.88     17.59 o 
  -4   3  16      616.68      629.32     18.87 o 
  -3   3  16        1.87        4.56      4.96 o 
  -2   3  16      358.48      330.66     12.96 o 
  -1   3  16      124.38      130.47     10.77 o 
   0   3  16      441.18      410.40     14.64 o 
   1   3  16      241.55      269.37     13.21 o 
   2   3  16       23.36       21.39      5.98 o 
   3   3  16      114.58       97.71     12.60 o 
   4   3  16        0.83        8.10      8.34 o 
   5   3  16      130.18      132.29     41.15 o 
  -9   4  16        4.34      -10.18     28.92 o 
  -8   4  16       19.51       46.69     22.90 o 
  -7   4  16        4.31        7.80     13.90 o 
  -6   4  16      118.87       94.47     19.33 o 
  -5   4  16       20.68       30.02      8.11 o 
  -4   4  16       35.27       16.48      5.94 o 
  -3   4  16       91.89      100.14      9.27 o 
  -2   4  16       10.50        5.54      4.65 o 
  -1   4  16      113.90      104.43      9.55 o 
   0   4  16        1.91        7.92      5.23 o 
   1   4  16       90.36       71.89     12.04 o 
   2   4  16       74.16       40.09      8.69 o 
   3   4  16       35.42       32.17     10.82 o 
   4   4  16       23.26        7.67     10.44 o 
   5   4  16       13.34        9.15     20.49 o 
  -8   5  16        8.99      -21.37     20.58 o 
  -7   5  16      542.90      611.60     42.71 o 
  -6   5  16      167.56      134.34     21.89 o 
  -5   5  16        1.05        8.91      7.72 o 
  -4   5  16      441.77      490.15     21.39 o 
  -3   5  16        5.20       10.45      5.76 o 
  -2   5  16      466.22      446.90     26.24 o 
  -1   5  16      761.43      703.48     21.01 o 
   0   5  16      912.04      835.40     23.01 o 
   1   5  16      339.28      398.07     18.26 o 
   2   5  16       15.58       30.15      9.00 o 
   3   5  16      472.21      421.79     26.34 o 
   4   5  16       71.69       86.87     17.24 o 
  -8   6  16      209.76      215.16     31.25 o 
  -7   6  16        7.15       14.61     15.71 o 
  -6   6  16      132.29      117.41     21.83 o 
  -5   6  16     1224.01     1205.63     53.02 o 
  -4   6  16      135.00      158.23     14.91 o 
  -3   6  16     1532.16     1638.70     36.46 o 
  -2   6  16       87.36       81.18      7.99 o 
  -1   6  16     1555.84     1446.53     32.27 o 
   0   6  16     1089.40     1054.58     33.07 o 
   1   6  16      351.57      361.01     25.76 o 
   2   6  16     1469.23     1453.73     78.02 o 
   3   6  16        1.44        1.47     10.03 o 
   4   6  16     1111.49     1229.10     46.03 o 
  -7   7  16      482.75      485.69     76.86 o 
  -6   7  16      681.62      769.65     70.39 o 
  -5   7  16      355.06      352.27     31.38 o 
  -4   7  16     1689.44     1760.80     50.99 o 
  -3   7  16       16.92        9.72      6.10 o 
  -2   7  16     2167.72     2129.59     40.23 o 
  -1   7  16      562.27      603.18     25.65 o 
   0   7  16     1775.08     1626.97     43.90 o 
   1   7  16     1367.70     1326.04     39.72 o 
   2   7  16       76.23       81.73     16.03 o 
   3   7  16     1036.68     1008.39     42.25 o 
   4   7  16      167.38      180.82     22.45 o 
  -7   8  16       57.10       79.85     22.64 o 
  -6   8  16      293.04      324.53     34.19 o 
  -5   8  16     1499.78     1611.02     87.57 o 
  -4   8  16        5.47        5.28     11.45 o 
  -3   8  16      888.02      831.76     27.56 o 
  -2   8  16      119.23      153.75     12.33 o 
  -1   8  16     1206.46     1180.41     37.20 o 
   0   8  16      904.34      895.17     32.37 o 
   1   8  16      351.77      420.14     24.47 o 
   2   8  16     1253.92     1206.08     47.21 o 
   3   8  16       67.65       81.03     18.51 o 
  -6   9  16        7.44       26.14     17.95 o 
  -5   9  16        6.02       17.27     15.92 o 
  -4   9  16      769.05      822.88     34.29 o 
  -3   9  16        0.07        7.78     10.37 o 
  -2   9  16      784.44      826.03     49.40 o 
  -1   9  16      279.55      287.59     38.74 o 
   0   9  16      743.73      810.38     43.87 o 
   1   9  16      848.79     1004.98     36.78 o 
   2   9  16       50.74       55.34     13.55 o 
  -5  10  16      152.88      170.28     24.48 o 
  -4  10  16       15.07       19.81     15.35 o 
  -3  10  16      178.96      235.36     38.92 o 
  -2  10  16       90.01       59.26     19.28 o 
  -1  10  16      152.07      199.86     24.61 o 
   0  10  16      167.51      201.60     29.59 o 
   1  10  16       43.83       72.21     18.24 o 
  -3  11  16       33.32       15.79     14.07 o 
  -2  11  16        5.07       33.65     13.75 o 
  -1  11  16       41.48       37.90     21.62 o 
   0  11  16        0.15        9.15     14.43 o 
  -9   1  17       61.34       58.96     23.57 o 
  -8   1  17       36.16       57.80     22.16 o 
  -7   1  17       10.89       -2.52      9.27 o 
  -6   1  17        0.36       -0.67      7.44 o 
  -5   1  17      479.41      488.10     19.69 o 
  -4   1  17       80.05       92.57      9.39 o 
  -3   1  17      243.80      281.17     18.07 o 
  -2   1  17     2029.97     1893.81     32.49 o 
  -1   1  17      353.65      325.53     10.40 o 
   0   1  17      589.59      548.92     17.21 o 
   1   1  17       44.63       39.88      8.95 o 
   2   1  17      462.79      494.69     28.91 o 
   3   1  17      114.32       88.46     20.70 o 
   4   1  17      115.53      200.28     43.07 o 
   5   1  17      110.52      150.32     42.67 o 
  -9   2  17       78.02       72.22     24.71 o 
  -8   2  17      199.87      236.06     25.71 o 
  -7   2  17        6.73        9.93      9.81 o 
  -6   2  17     1034.01     1024.93     39.27 o 
  -5   2  17       30.48       26.73      8.32 o 
  -4   2  17     1318.55     1288.02     27.91 o 
  -3   2  17      903.62      807.09     20.19 o 
  -2   2  17      284.85      272.39     12.53 o 
  -1   2  17     2304.03     2329.11     44.01 o 
   0   2  17       50.29       48.17      6.66 o 
   1   2  17     1876.42     1852.44     38.73 o 
   2   2  17      425.97      374.24     34.12 o 
   3   2  17      652.12      673.71     43.58 o 
   4   2  17      577.72      661.85     47.00 o 
   5   2  17        1.83       20.35     27.40 o 
  -9   3  17      122.92      104.62     38.21 o 
  -8   3  17       98.58       54.14     17.18 o 
  -7   3  17      589.60      661.13     40.20 o 
  -6   3  17        8.69        5.11      8.98 o 
  -5   3  17     2627.79     2633.00     50.80 o 
  -4   3  17      688.24      668.26     19.60 o 
  -3   3  17     1868.44     1816.33     34.14 o 
  -2   3  17     2170.80     2192.00     37.57 o 
  -1   3  17      421.30      424.86     16.30 o 
   0   3  17     4435.74     4217.73     64.93 o 
   1   3  17      142.87      139.46     10.56 o 
   2   3  17     1559.52     1586.59     36.45 o 
   3   3  17     1233.59     1366.03     36.36 o 
   4   3  17      450.49      551.04     64.36 o 
  -8   4  17      389.99      457.61     40.18 o 
  -7   4  17       54.37       55.43     27.09 o 
  -6   4  17     1073.40      998.66     38.72 o 
  -5   4  17       92.08       74.75      9.41 o 
  -4   4  17     1989.76     1870.20     36.13 o 
  -3   4  17     2024.37     2021.51     37.07 o 
  -2   4  17     1354.80     1369.61     27.64 o 
  -1   4  17     3709.11     3546.09     57.79 o 
   0   4  17       97.92       90.31      9.42 o 
   1   4  17     2594.02     2597.11     46.62 o 
   2   4  17      468.76      523.94     20.77 o 
   3   4  17     1420.15     1586.90     41.83 o 
   4   4  17      744.51      769.76     36.27 o 
  -8   5  17      160.32      127.51     26.36 o 
  -7   5  17      400.15      506.55     40.10 o 
  -6   5  17       46.75       23.62     14.86 o 
  -5   5  17     1332.77     1317.94     79.29 o 
  -4   5  17      354.73      347.34     21.49 o 
  -3   5  17      741.12      651.97     19.67 o 
  -2   5  17      982.28     1091.46     26.33 o 
  -1   5  17      317.02      316.75     16.76 o 
   0   5  17     3176.05     3025.03     56.01 o 
   1   5  17      148.99      166.95     13.19 o 
   2   5  17      920.17     1006.52     32.19 o 
   3   5  17      450.82      479.80     60.03 o 
   4   5  17       50.78       64.66     16.25 o 
  -8   6  17       80.17       46.69     21.24 o 
  -7   6  17      251.93      318.64     64.54 o 
  -6   6  17      329.41      296.99     30.33 o 
  -5   6  17      113.51      132.61     15.09 o 
  -4   6  17      397.33      406.97     21.41 o 
  -3   6  17      521.23      499.73     19.51 o 
  -2   6  17      323.99      338.52     14.24 o 
  -1   6  17     1298.42     1292.96     39.19 o 
   0   6  17        1.88        0.45      7.58 o 
   1   6  17      685.12      802.01     35.52 o 
   2   6  17      109.90       94.64     15.92 o 
   3   6  17      185.07      168.95     32.09 o 
   4   6  17       56.63       69.21     30.62 o 
  -7   7  17       19.61       49.92     19.54 o 
  -6   7  17      162.92      201.05     61.15 o 
  -5   7  17        3.50        2.01     11.72 o 
  -4   7  17        4.78       12.11      8.34 o 
  -3   7  17       10.59       31.33      8.41 o 
  -2   7  17       99.32      115.98     12.91 o 
  -1   7  17       35.62       37.94     10.43 o 
   0   7  17      120.48      161.88     16.48 o 
   1   7  17       12.23       11.46      9.15 o 
   2   7  17       26.57       56.43     22.56 o 
   3   7  17       78.24      110.93     18.79 o 
  -7   8  17        7.73       -4.05     16.92 o 
  -6   8  17       33.82       56.67     20.16 o 
  -5   8  17       72.33      103.26     20.97 o 
  -4   8  17        3.29        0.16     10.62 o 
  -3   8  17       45.92       72.46     18.01 o 
  -2   8  17      118.50       95.64     14.95 o 
  -1   8  17       72.01       33.72     12.01 o 
   0   8  17       20.40       11.72      9.62 o 
   1   8  17      140.05      112.37     15.46 o 
   2   8  17        1.28       15.52     10.98 o 
  -6   9  17       88.67       58.85     20.61 o 
  -5   9  17      314.66      324.40     51.69 o 
  -4   9  17       98.30      117.58     16.26 o 
  -3   9  17      300.43      231.10     23.52 o 
  -2   9  17      292.86      225.05     15.96 o 
  -1   9  17        0.39       15.15     11.29 o 
   0   9  17      556.85      486.78     33.09 o 
   1   9  17       49.93       36.45     12.13 o 
   2   9  17      129.70       90.46     15.82 o 
  -5  10  17       27.94       27.18     15.64 o 
  -4  10  17      258.10      257.86     63.56 o 
  -3  10  17      181.06      134.59     25.75 o 
  -2  10  17      449.88      351.90     51.46 o 
  -1  10  17      378.22      351.71     30.29 o 
   0  10  17        3.75       25.69     14.70 o 
   1  10  17      703.48      697.75     40.81 o 
  -9   0  18      262.77      308.86     54.27 o 
  -8   0  18       24.51       30.80     29.81 o 
  -7   0  18      783.80      914.71     47.47 o 
  -6   0  18      496.06      517.23     36.69 o 
  -5   0  18      667.62      715.01     30.68 o 
  -4   0  18     3369.73     3110.69     71.11 o 
  -3   0  18      149.25      128.36     13.59 o 
  -2   0  18      106.98      150.31     12.93 o 
  -1   0  18      519.23      457.98     22.52 o 
   0   0  18     5021.05     4937.48    132.02 o 
   1   0  18     2771.50     2793.24     88.54 o 
   2   0  18      375.63      424.87     34.11 o 
   3   0  18     2188.10     2389.92    125.60 o 
   4   0  18       36.93       26.15     25.53 o 
  -9   1  18       19.36       57.51     26.47 o 
  -8   1  18      429.91      450.28     32.40 o 
  -7   1  18        8.61       -6.21      9.33 o 
  -6   1  18      899.21      837.70     29.90 o 
  -5   1  18     1581.50     1523.35     32.73 o 
  -4   1  18      226.54      217.76     12.61 o 
  -3   1  18     5035.44     4964.54     76.14 o 
  -2   1  18      455.69      431.27     19.84 o 
  -1   1  18     3531.47     3454.88     45.95 o 
   0   1  18     1406.20     1451.31     40.19 o 
   1   1  18      773.83      802.47     31.82 o 
   2   1  18     2070.66     2020.86     78.01 o 
   3   1  18       37.06       -3.23     24.64 o 
   4   1  18      990.61     1164.58    110.65 o 
  -9   2  18      128.03      149.72     30.42 o 
  -8   2  18       26.57       15.53     14.42 o 
  -7   2  18      217.22      187.39     18.64 o 
  -6   2  18      407.52      483.30     24.65 o 
  -5   2  18      175.68      193.12     17.36 o 
  -4   2  18     1293.34     1322.14     28.79 o 
  -3   2  18        0.54        7.31      5.51 o 
  -2   2  18     1208.15     1123.14     24.33 o 
  -1   2  18      163.57      156.36     14.26 o 
   0   2  18     1471.26     1430.42     33.42 o 
   1   2  18      860.65      877.64     36.27 o 
   2   2  18      203.68      229.74     22.16 o 
   3   2  18      864.30      920.73     40.42 o 
   4   2  18       35.94       51.51     31.06 o 
  -8   3  18       19.05       11.12     14.40 o 
  -7   3  18        8.82       35.48     13.37 o 
  -6   3  18      119.54      119.43     14.98 o 
  -5   3  18       92.42      116.38     12.79 o 
  -4   3  18        0.70        4.85      5.85 o 
  -3   3  18      346.48      338.62     14.71 o 
  -2   3  18        8.24       10.28      5.04 o 
  -1   3  18      106.06      132.52     11.46 o 
   0   3  18       55.06       53.44      8.23 o 
   1   3  18       56.46       70.36     10.09 o 
   2   3  18      191.31      193.63     16.80 o 
   3   3  18        4.17        5.84     10.54 o 
   4   3  18       70.72      119.44     40.44 o 
  -8   4  18       36.13       40.33     18.65 o 
  -7   4  18       98.30       85.36     39.50 o 
  -6   4  18        7.51        7.66     10.25 o 
  -5   4  18      107.67       71.42      9.80 o 
  -4   4  18        6.15       11.55      6.56 o 
  -3   4  18        0.46       -1.01      5.14 o 
  -2   4  18       22.47       37.48      6.30 o 
  -1   4  18       76.23       76.63     13.42 o 
   0   4  18        5.67       -0.72      5.56 o 
   1   4  18       10.58        6.41      6.34 o 
   2   4  18        0.09        4.35      7.57 o 
   3   4  18       16.49       35.91     10.77 o 
   4   4  18        0.56        4.64     11.68 o 
  -8   5  18       78.56       66.71     23.13 o 
  -7   5  18       56.61       85.58     22.32 o 
  -6   5  18      209.73      203.34     21.53 o 
  -5   5  18      279.38      277.74     19.13 o 
  -4   5  18       34.78       29.50      8.12 o 
  -3   5  18      852.97      784.03     21.65 o 
  -2   5  18       16.25       14.71      5.77 o 
  -1   5  18      608.78      601.51     20.29 o 
   0   5  18      445.25      426.86     19.42 o 
   1   5  18      276.06      288.58     16.89 o 
   2   5  18      557.40      502.69     24.83 o 
   3   5  18        8.03        7.49     11.15 o 
   4   5  18      123.12       72.15     16.22 o 
  -7   6  18      137.65      170.85     27.44 o 
  -6   6  18      115.21      125.29     22.28 o 
  -5   6  18      328.24      256.97     19.49 o 
  -4   6  18      832.76      826.65     26.05 o 
  -3   6  18        2.52       13.30      6.43 o 
  -2   6  18     2404.63     2172.30     46.07 o 
  -1   6  18      143.93      153.58     13.66 o 
   0   6  18      688.47      706.92     28.01 o 
   1   6  18      701.65      703.89     28.55 o 
   2   6  18       84.53       78.93     15.77 o 
   3   6  18      507.30      390.01     42.71 o 
  -7   7  18      195.83      166.62     32.00 o 
  -6   7  18      437.89      416.39     36.12 o 
  -5   7  18      226.90      269.39     25.52 o 
  -4   7  18      313.97      312.56     31.62 o 
  -3   7  18     1237.38     1179.00     27.27 o 
  -2   7  18       45.22       44.76     11.61 o 
  -1   7  18     1233.13     1201.99     37.80 o 
   0   7  18      873.68      909.98     32.91 o 
   1   7  18      229.46      220.42     19.61 o 
   2   7  18     1346.66     1379.52     42.70 o 
   3   7  18      148.58      161.40     36.84 o 
  -6   8  18      394.61      367.16     35.89 o 
  -5   8  18      265.74      179.58     25.60 o 
  -4   8  18      847.25      828.57     35.17 o 
  -3   8  18        0.25        4.37      9.12 o 
  -2   8  18     1770.52     1966.55     51.57 o 
  -1   8  18      352.02      339.55     25.19 o 
   0   8  18      641.29      625.85     29.25 o 
   1   8  18      978.23     1003.74     36.43 o 
   2   8  18       50.77       48.52     13.25 o 
  -5   9  18       93.87      153.77     31.33 o 
  -4   9  18       26.03       19.35     10.48 o 
  -3   9  18      762.41      829.07     34.12 o 
  -2   9  18       10.91       41.67     14.83 o 
  -1   9  18      730.24      781.75     39.82 o 
   0   9  18      231.36      304.39     31.08 o 
   1   9  18      162.34      205.76     30.05 o 
  -4  10  18      152.30      160.47     24.51 o 
  -3  10  18       20.43       29.04     20.00 o 
  -2  10  18      212.54      289.29     35.33 o 
  -1  10  18      169.50      204.48     25.89 o 
   0  10  18       58.85       82.10     18.58 o 
  -8   1  19       60.23       63.71     26.41 o 
  -7   1  19        9.87        1.71     14.15 o 
  -6   1  19      189.87      212.40     17.77 o 
  -5   1  19        3.19       18.75      7.27 o 
  -4   1  19      474.11      514.37     20.52 o 
  -3   1  19      167.25      130.05     14.15 o 
  -2   1  19      461.75      428.52     15.59 o 
  -1   1  19      501.41      546.80     21.19 o 
   0   1  19       18.17       16.90      6.15 o 
   1   1  19      273.59      252.14     19.32 o 
   2   1  19       35.64       18.23      9.28 o 
   3   1  19       35.20       27.18     13.68 o 
   4   1  19      105.64       89.40     25.16 o 
  -8   2  19      121.05       79.95     19.27 o 
  -7   2  19      458.17      515.31     27.23 o 
  -6   2  19       11.69       13.67      9.79 o 
  -5   2  19      712.03      658.13     23.15 o 
  -4   2  19      584.82      555.78     18.83 o 
  -3   2  19     1413.67     1331.26     30.63 o 
  -2   2  19      625.93      661.71     18.09 o 
  -1   2  19      172.38      187.48     14.94 o 
   0   2  19     1765.59     1754.33     41.57 o 
   1   2  19      116.73       90.53      9.91 o 
   2   2  19     1393.77     1485.85     46.10 o 
   3   2  19      296.95      355.79     28.59 o 
   4   2  19      231.11      270.03     52.04 o 
  -8   3  19      213.89      169.77     23.40 o 
  -7   3  19      186.42      164.10     17.93 o 
  -6   3  19      913.52      893.32     31.97 o 
  -5   3  19       22.99       10.47      7.51 o 
  -4   3  19     1344.99     1356.69     40.54 o 
  -3   3  19      899.66      903.82     23.21 o 
  -2   3  19      757.92      744.81     21.59 o 
  -1   3  19     2273.60     2208.36     44.53 o 
   0   3  19       64.73       65.12     13.01 o 
   1   3  19     2923.32     2985.82     61.28 o 
   2   3  19      198.46      195.34     13.18 o 
   3   3  19      400.65      425.36     30.56 o 
   4   3  19      507.32      534.43     44.99 o 
  -8   4  19       62.33       47.42     20.15 o 
  -7   4  19      688.61      640.27     43.98 o 
  -6   4  19       15.56        6.70     10.59 o 
  -5   4  19     1283.80     1251.22     45.91 o 
  -4   4  19       58.24       71.26      9.36 o 
  -3   4  19     1603.69     1636.35     33.13 o 
  -2   4  19     3033.46     2864.41     54.41 o 
  -1   4  19      432.54      431.71     20.12 o 
   0   4  19     1902.50     2003.47     42.83 o 
   1   4  19       37.69       33.71      9.21 o 
   2   4  19     1358.99     1497.39     37.02 o 
   3   4  19      316.01      275.94     19.49 o 
  -8   5  19       83.43       57.68     22.42 o 
  -7   5  19        5.50       21.92     17.01 o 
  -6   5  19      563.84      561.55     31.36 o 
  -5   5  19       51.30       36.23     14.33 o 
  -4   5  19     1129.55     1171.21     31.22 o 
  -3   5  19      657.57      685.82     22.14 o 
  -2   5  19      309.42      296.76     17.31 o 
  -1   5  19     1287.88     1315.98     33.62 o 
   0   5  19       47.64       29.28     10.26 o 
   1   5  19     1565.50     1580.23     38.23 o 
   2   5  19      226.57      198.93     22.73 o 
   3   5  19      667.79      767.45     56.55 o 
  -7   6  19      131.78      106.99     23.62 o 
  -6   6  19       25.34        0.52     13.49 o 
  -5   6  19      298.80      327.12     21.50 o 
  -4   6  19       67.80       62.67     10.08 o 
  -3   6  19      679.60      709.87     21.42 o 
  -2   6  19      555.36      572.60     23.53 o 
  -1   6  19       35.27       50.21     10.04 o 
   0   6  19      384.47      450.11     26.58 o 
   1   6  19       14.94        9.67      8.70 o 
   2   6  19      204.51      223.27     19.65 o 
   3   6  19      249.76      312.12     40.17 o 
  -7   7  19        4.23        1.53     16.04 o 
  -6   7  19       16.45       16.91     15.65 o 
  -5   7  19        9.66        3.44      9.44 o 
  -4   7  19       27.07       57.55     11.49 o 
  -3   7  19       62.35       50.94      8.68 o 
  -2   7  19       16.14       36.67     11.47 o 
  -1   7  19       61.69       98.34     14.79 o 
   0   7  19        0.98        0.62      8.58 o 
   1   7  19       37.19       57.46     12.90 o 
   2   7  19       48.29       75.44     13.99 o 
  -6   8  19       17.57       40.30     33.83 o 
  -5   8  19       33.78       44.16     15.91 o 
  -4   8  19        1.14        4.27      7.94 o 
  -3   8  19       22.29       15.67     10.04 o 
  -2   8  19       24.39       11.17     10.49 o 
  -1   8  19       59.03       54.52     13.20 o 
   0   8  19       24.62       21.85     11.21 o 
   1   8  19      109.40      118.52     16.78 o 
  -5   9  19        8.72       13.38     15.39 o 
  -4   9  19      484.91      431.68     58.34 o 
  -3   9  19       69.86       51.63     12.63 o 
  -2   9  19      128.39       92.01     18.96 o 
  -1   9  19      434.53      430.57     32.38 o 
   0   9  19        1.26       -3.80     11.89 o 
  -2  10  19      378.02      410.58     40.35 o 
  -8   0  20      364.71      456.40     39.71 o 
  -7   0  20      208.41      219.69     28.72 o 
  -6   0  20      496.58      505.61     52.44 o 
  -5   0  20     1233.26     1311.83     43.47 o 
  -4   0  20       13.90       10.98      9.38 o 
  -3   0  20     2503.06     2610.91     62.05 o 
  -2   0  20        1.17       -3.90      7.47 o 
  -1   0  20     1904.78     1898.96     53.80 o 
   0   0  20     1078.57     1083.74     60.12 o 
   1   0  20      654.39      813.26     44.70 o 
   2   0  20     1520.11     1546.43     65.74 o 
   3   0  20      173.54      212.38     30.14 o 
  -8   1  20        2.22       -0.99     11.63 o 
  -7   1  20      539.37      622.65     30.05 o 
  -6   1  20      339.32      320.74     20.78 o 
  -5   1  20      835.75      812.06     27.27 o 
  -4   1  20      320.90      345.65     15.72 o 
  -3   1  20      212.79      231.29     13.56 o 
  -2   1  20     5519.59     5402.83     90.25 o 
  -1   1  20      424.56      414.04     19.12 o 
   0   1  20     1502.85     1542.33     44.11 o 
   1   1  20     1233.12     1342.88     41.35 o 
   2   1  20      208.88      199.31     19.40 o 
   3   1  20      723.43      779.15     64.31 o 
  -8   2  20      243.31      197.81     24.86 o 
  -7   2  20      123.03      169.53     18.36 o 
  -6   2  20      159.50      229.03     24.52 o 
  -5   2  20      781.43      835.35     24.32 o 
  -4   2  20      382.12      399.50     22.65 o 
  -3   2  20      656.56      621.63     20.33 o 
  -2   2  20        9.86       14.38      5.17 o 
  -1   2  20      939.01      950.18     35.42 o 
   0   2  20      342.45      309.14     16.73 o 
   1   2  20      130.05      142.11     16.45 o 
   2   2  20      637.82      671.95     30.71 o 
   3   2  20       65.70       56.82     16.50 o 
  -8   3  20        1.13       18.20     15.15 o 
  -7   3  20        0.27       23.62     12.33 o 
  -6   3  20       19.90       29.02     10.86 o 
  -5   3  20       14.82       21.17      9.30 o 
  -4   3  20      146.50      133.25     11.59 o 
  -3   3  20        7.23        4.33      5.68 o 
  -2   3  20      216.14      241.24     15.43 o 
  -1   3  20       36.51       27.78      7.97 o 
   0   3  20      145.90      163.97     14.40 o 
   1   3  20      307.85      350.38     17.33 o 
   2   3  20        1.99       -0.31      8.59 o 
   3   3  20       73.81       86.90     18.63 o 
  -8   4  20        0.22       -4.68     15.57 o 
  -7   4  20        0.29        2.22     15.12 o 
  -6   4  20        0.71       -4.29      9.92 o 
  -5   4  20        8.12       15.32      8.16 o 
  -4   4  20       13.88       30.99      8.10 o 
  -3   4  20        7.65       19.63      6.44 o 
  -2   4  20       11.14        6.90      7.18 o 
  -1   4  20       20.18       26.66      8.07 o 
   0   4  20        4.03        7.65      6.84 o 
   1   4  20       12.63       27.96      8.94 o 
   2   4  20       22.56       24.82      7.71 o 
   3   4  20       15.27       13.99     16.60 o 
  -7   5  20      317.87      301.74     43.07 o 
  -6   5  20       82.81      102.22     17.17 o 
  -5   5  20       77.91       76.89     12.65 o 
  -4   5  20      485.90      450.79     31.27 o 
  -3   5  20      199.95      166.57     11.99 o 
  -2   5  20      324.02      355.62     19.27 o 
  -1   5  20       31.66       33.94      9.09 o 
   0   5  20      341.64      322.12     26.60 o 
   1   5  20      213.75      176.44     16.41 o 
   2   5  20      122.04       81.20     15.33 o 
  -7   6  20        9.01       45.37     19.21 o 
  -6   6  20      305.22      282.60     30.65 o 
  -5   6  20      341.50      348.49     22.54 o 
  -4   6  20      209.91      206.42     15.71 o 
  -3   6  20      798.78      781.00     22.44 o 
  -2   6  20       35.22       30.13      9.88 o 
  -1   6  20      847.02      767.11     30.56 o 
   0   6  20      379.03      392.94     23.43 o 
   1   6  20      547.15      541.39     37.89 o 
   2   6  20      172.76      160.84     30.86 o 
  -6   7  20       93.36       42.98     17.10 o 
  -5   7  20      115.10       77.59     17.85 o 
  -4   7  20     1065.31     1175.53     36.59 o 
  -3   7  20       16.78       18.69      7.78 o 
  -2   7  20      978.11     1060.20     36.46 o 
  -1   7  20      214.19      221.88     19.83 o 
   0   7  20      777.01      792.21     31.87 o 
   1   7  20      486.93      474.51     27.06 o 
  -5   8  20      461.25      474.79     37.12 o 
  -4   8  20      145.53      125.60     14.15 o 
  -3   8  20      941.89     1027.77     50.13 o 
  -2   8  20       15.94       12.49     19.22 o 
  -1   8  20      804.79      784.04     32.47 o 
   0   8  20      259.49      305.14     23.60 o 
   1   8  20      717.39      805.22     34.26 o 
  -4   9  20      367.24      371.28     30.68 o 
  -3   9  20        1.72        1.15      8.63 o 
  -2   9  20      288.93      315.55     29.41 o 
  -1   9  20       64.54       63.37     17.89 o 
  -8   1  21       32.39       37.66     13.68 o 
  -7   1  21       48.39       69.17     22.34 o 
  -6   1  21        1.38        1.20      8.89 o 
  -5   1  21      400.72      415.38     18.48 o 
  -4   1  21      101.36      126.97     15.45 o 
  -3   1  21      125.92      120.10     11.16 o 
  -2   1  21      328.05      350.07     15.67 o 
  -1   1  21        9.80       20.13      9.39 o 
   0   1  21      419.98      406.87     25.24 o 
   1   1  21       14.60       12.16      9.64 o 
   2   1  21      204.31      220.08     20.79 o 
   3   1  21       48.36       43.27     13.88 o 
  -8   2  21       73.73       91.11     19.30 o 
  -7   2  21       52.64       82.72     15.08 o 
  -6   2  21      509.69      565.84     27.17 o 
  -5   2  21        2.76       12.36      8.01 o 
  -4   2  21      727.00      705.02     24.21 o 
  -3   2  21      379.51      376.31     16.83 o 
  -2   2  21      724.59      768.79     21.68 o 
  -1   2  21     1096.88     1040.68     31.61 o 
   0   2  21      127.22      132.20     12.27 o 
   1   2  21      597.97      579.67     29.40 o 
   2   2  21       53.48       33.12     15.86 o 
   3   2  21      666.09      751.58     35.43 o 
  -8   3  21      108.98       77.38     31.98 o 
  -7   3  21      277.14      284.13     22.64 o 
  -6   3  21       26.60       23.83     11.17 o 
  -5   3  21     1128.98     1089.98     34.58 o 
  -4   3  21      228.62      224.76     14.16 o 
  -3   3  21     1223.12     1232.81     28.36 o 
  -2   3  21      874.25      905.72     29.72 o 
  -1   3  21      332.66      365.10     20.42 o 
   0   3  21     2029.13     2125.02     49.76 o 
   1   3  21        1.23        8.37      6.48 o 
   2   3  21      993.61     1072.08     39.11 o 
   3   3  21      314.28      321.37     25.15 o 
  -7   4  21       89.63       48.70     16.03 o 
  -6   4  21      507.07      640.16     34.31 o 
  -5   4  21        2.66      -10.32      7.18 o 
  -4   4  21     1161.74     1156.72     28.92 o 
  -3   4  21      312.93      306.34     16.25 o 
  -2   4  21     1033.09      970.84     33.10 o 
  -1   4  21     1840.89     1953.10     43.51 o 
   0   4  21       46.96       71.79     11.44 o 
   1   4  21      979.48      977.33     31.84 o 
   2   4  21      110.08       96.63     11.36 o 
  -7   5  21      185.24      212.68     30.11 o 
  -6   5  21       41.46       21.95     12.66 o 
  -5   5  21      846.71      931.22     43.30 o 
  -4   5  21      377.47      375.07     17.83 o 
  -3   5  21      576.07      591.08     19.61 o 
  -2   5  21      380.63      439.74     21.32 o 
  -1   5  21      317.01      316.61     18.73 o 
   0   5  21     1100.64     1147.99     32.48 o 
   1   5  21        2.31        1.47      8.36 o 
   2   5  21      921.72     1063.36     36.03 o 
  -6   6  21      237.17      261.14     54.48 o 
  -5   6  21        0.05       -0.99      8.86 o 
  -4   6  21      205.47      211.95     16.03 o 
  -3   6  21      113.19      116.77     12.02 o 
  -2   6  21      220.76      263.45     18.05 o 
  -1   6  21      336.52      350.38     22.89 o 
   0   6  21        5.79        9.04      9.33 o 
   1   6  21      650.24      770.52     41.71 o 
  -6   7  21        0.30        9.33     16.65 o 
  -5   7  21       68.03       83.19     14.27 o 
  -4   7  21        3.02       10.71      9.23 o 
  -3   7  21        0.28       -1.62     10.31 o 
  -2   7  21        8.78       14.10     10.22 o 
  -1   7  21        7.91       16.94     10.84 o 
   0   7  21       25.74       50.11     15.95 o 
   1   7  21        3.56        0.98      9.93 o 
  -5   8  21       13.34       32.77     15.98 o 
  -4   8  21        8.33       26.30      9.00 o 
  -3   8  21        0.41        3.54     11.01 o 
  -2   8  21        4.17       10.23     11.50 o 
  -1   8  21        0.17       10.96     11.21 o 
   0   8  21       60.13       79.03     15.12 o 
  -8   0  22        4.09        5.61     16.83 o 
  -7   0  22      596.72      556.33     41.10 o 
  -6   0  22       64.25       92.55     32.49 o 
  -5   0  22      644.32      684.80     31.80 o 
  -4   0  22     4003.33     4150.68    111.27 o 
  -3   0  22        9.60        6.72     13.26 o 
  -2   0  22     1581.50     1540.90     50.64 o 
  -1   0  22       69.20       54.05     20.93 o 
   0   0  22     1306.12     1386.25     61.82 o 
   1   0  22      391.03      349.47     34.59 o 
   2   0  22      253.06      343.89     37.22 o 
  -8   1  22      133.54      164.56     20.60 o 
  -7   1  22       24.25       28.62     11.97 o 
  -6   1  22      255.17      284.26     20.91 o 
  -5   1  22      202.68      183.59     15.13 o 
  -4   1  22      634.41      658.02     23.06 o 
  -3   1  22     1015.66     1105.38     31.23 o 
  -2   1  22        0.30        6.65      5.39 o 
  -1   1  22     1147.63     1205.97     33.51 o 
   0   1  22      437.60      458.37     26.70 o 
   1   1  22     1001.96     1042.84     38.26 o 
   2   1  22      751.49      784.40     34.73 o 
  -7   2  22      259.80      286.40     25.16 o 
  -6   2  22        4.22        9.35      9.77 o 
  -5   2  22      219.57      229.50     16.67 o 
  -4   2  22      937.32      885.42     26.67 o 
  -3   2  22       17.98       20.67      6.92 o 
  -2   2  22      581.58      634.20     37.18 o 
  -1   2  22      208.98      248.07     18.17 o 
   0   2  22      447.17      511.45     34.01 o 
   1   2  22      198.72      205.31     20.13 o 
   2   2  22      139.84      141.83     21.68 o 
  -7   3  22       39.06       30.41     13.23 o 
  -6   3  22      238.83      221.35     22.09 o 
  -5   3  22       22.09       21.52      9.83 o 
  -4   3  22        2.94        6.81      6.93 o 
  -3   3  22      212.59      259.87     13.99 o 
  -2   3  22        0.59        6.51      7.55 o 
  -1   3  22      243.71      241.70     17.75 o 
   0   3  22       35.51       36.38      9.39 o 
   1   3  22      104.96      123.30     16.56 o 
   2   3  22      107.02      141.47     18.58 o 
  -7   4  22        0.84       18.58     14.18 o 
  -6   4  22        5.70       -2.75     10.51 o 
  -5   4  22       46.77       36.05     10.26 o 
  -4   4  22       10.62       25.86      7.72 o 
  -3   4  22        2.44       -6.69      5.91 o 
  -2   4  22       37.28       30.33      9.35 o 
  -1   4  22        5.53       15.20      8.35 o 
   0   4  22       90.68       72.35     12.32 o 
   1   4  22       33.94       26.93      8.80 o 
   2   4  22        0.37       11.26     11.30 o 
  -6   5  22      131.68      131.49     21.73 o 
  -5   5  22       18.05       23.72     10.22 o 
  -4   5  22       25.93        9.79      7.49 o 
  -3   5  22      246.38      250.64     18.12 o 
  -2   5  22       11.85       12.82      8.97 o 
  -1   5  22      273.15      250.35     17.55 o 
   0   5  22       11.82        6.84      9.20 o 
   1   5  22      208.27      226.93     20.83 o 
  -6   6  22      109.24       90.15     17.64 o 
  -5   6  22      332.76      328.84     23.09 o 
  -4   6  22      208.72      242.50     16.75 o 
  -3   6  22       37.39       39.89     14.84 o 
  -2   6  22      774.35      719.79     26.98 o 
  -1   6  22       50.53       68.68     13.69 o 
   0   6  22      439.78      361.06     23.61 o 
   1   6  22      601.67      566.12     46.02 o 
  -5   7  22      330.62      363.30     23.61 o 
  -4   7  22      117.39      110.28     14.91 o 
  -3   7  22      763.74      810.02     33.95 o 
  -2   7  22        2.59       13.60     11.29 o 
  -1   7  22     1416.14     1449.76     45.05 o 
   0   7  22       57.07       44.59     13.09 o 
  -3   8  22       38.79       46.99     16.67 o 
  -2   8  22      577.67      599.95     31.41 o 
  -7   1  23       38.54       41.44     13.38 o 
  -6   1  23        3.65       12.49     10.60 o 
  -5   1  23        4.87        8.75      8.26 o 
  -4   1  23      282.25      299.69     18.98 o 
  -3   1  23       59.56       75.62     10.48 o 
  -2   1  23      144.67      132.67     13.84 o 
  -1   1  23      217.54      212.29     16.78 o 
   0   1  23       21.05       16.24     10.69 o 
   1   1  23      405.86      479.57     28.89 o 
   2   1  23        5.38       -2.07     11.07 o 
  -7   2  23      260.91      236.54     21.64 o 
  -6   2  23      158.45      133.70     21.31 o 
  -5   2  23      382.29      434.53     21.61 o 
  -4   2  23       95.32       70.34     10.57 o 
  -3   2  23      420.67      443.96     18.66 o 
  -2   2  23      393.37      352.36     24.44 o 
  -1   2  23      309.20      307.19     37.49 o 
   0   2  23      504.58      524.18     29.31 o 
   1   2  23        8.42       15.66     11.39 o 
  -7   3  23       67.20       60.60     16.75 o 
  -6   3  23      519.11      611.93     29.16 o 
  -5   3  23       17.77        6.13      7.88 o 
  -4   3  23     1128.17     1270.87     31.05 o 
  -3   3  23      345.02      317.52     14.81 o 
  -2   3  23      777.80      788.66     36.13 o 
  -1   3  23      401.82      388.18     21.42 o 
   0   3  23       87.28       76.47     12.69 o 
   1   3  23     1485.47     1630.32     50.46 o 
  -6   4  23        0.28       10.75     11.71 o 
  -5   4  23      598.21      601.07     24.96 o 
  -4   4  23        0.25       -1.53      9.22 o 
  -3   4  23      926.40      966.63     39.33 o 
  -2   4  23      743.01      887.13     29.03 o 
  -1   4  23      298.31      326.25     21.06 o 
   0   4  23     1083.35     1107.45     35.42 o 
   1   4  23        2.79        8.84      7.77 o 
  -6   5  23      329.63      349.15     27.46 o 
  -5   5  23        3.69        2.56      9.40 o 
  -4   5  23      676.56      641.14     22.41 o 
  -3   5  23      177.20      147.97     15.57 o 
  -2   5  23      283.89      297.95     19.38 o 
  -1   5  23      631.22      679.23     29.34 o 
   0   5  23       88.50      113.43     14.99 o 
  -5   6  23       68.18       72.59     13.44 o 
  -4   6  23        0.68       -8.49      7.96 o 
  -3   6  23      204.38      231.05     18.52 o 
  -2   6  23      228.97      238.20     21.22 o 
  -1   6  23      170.77      171.92     18.41 o 
   0   6  23      405.06      550.91     31.54 o 
  -4   7  23       26.34       27.07      9.10 o 
  -3   7  23       27.84       30.42     13.13 o 
  -2   7  23       23.57       46.85     13.88 o 
  -7   0  24        0.06      -11.49     22.14 o 
  -6   0  24     1390.32     1397.37     61.06 o 
  -5   0  24      230.38      220.88     25.92 o 
  -4   0  24      313.28      311.67     40.48 o 
  -3   0  24      813.41      811.90     61.10 o 
  -2   0  24        5.33       10.76      8.69 o 
  -1   0  24     1570.85     1560.90     69.18 o 
   0   0  24      197.94      149.08     26.87 o 
   1   0  24      469.96      465.73     41.54 o 
  -7   1  24      201.56      185.43     19.91 o 
  -6   1  24      474.29      489.22     30.50 o 
  -5   1  24      154.91      145.06     14.74 o 
  -4   1  24      186.52      158.91     15.09 o 
  -3   1  24      106.26       82.49     10.83 o 
  -2   1  24     1052.92     1111.55     45.88 o 
  -1   1  24        0.18       -0.35     10.18 o 
   0   1  24      789.86      834.13     35.41 o 
   1   1  24      498.42      586.55     32.27 o 
  -6   2  24       83.66       61.06     13.54 o 
  -5   2  24      202.71      206.20     16.75 o 
  -4   2  24      150.67      139.61     13.56 o 
  -3   2  24      555.96      591.18     21.34 o 
  -2   2  24        0.04        5.66      8.12 o 
  -1   2  24      833.74      861.16     39.03 o 
   0   2  24       94.46       97.33     17.01 o 
   1   2  24      156.74      166.02     20.60 o 
  -6   3  24       55.48       50.86     13.68 o 
  -5   3  24       88.92      100.65     12.18 o 
  -4   3  24       16.95       17.05      8.16 o 
  -3   3  24        6.58       27.75     10.68 o 
  -2   3  24       43.96       31.99     10.53 o 
  -1   3  24        6.19        2.22      8.00 o 
   0   3  24      141.10      187.76     14.37 o 
  -6   4  24       46.34       39.92     13.04 o 
  -5   4  24        1.76        4.92      8.56 o 
  -4   4  24       21.82        9.46      7.42 o 
  -3   4  24        0.77        5.02      8.80 o 
  -2   4  24       10.76       19.12     10.22 o 
  -1   4  24       38.44       25.15     16.54 o 
   0   4  24        0.97        3.43      8.58 o 
  -5   5  24       34.70        4.69     10.08 o 
  -4   5  24      126.98       88.15     11.03 o 
  -3   5  24        3.84       19.54     10.44 o 
  -2   5  24      233.76      221.77     24.40 o 
  -1   5  24        7.01       13.35      9.95 o 
  -4   6  24      197.69      170.74     16.58 o 
  -3   6  24      595.47      671.91     36.54 o 
  -2   6  24       37.61       39.57     12.69 o 
  -6   1  25        4.04       -7.60      9.83 o 
  -5   1  25       71.53       90.45     13.67 o 
  -4   1  25        0.74       -5.56      7.70 o 
  -3   1  25      293.09      298.94     20.34 o 
  -2   1  25       31.41       22.60     12.13 o 
  -1   1  25      140.14      128.06     18.24 o 
   0   1  25       92.27       67.29     15.21 o 
  -6   2  25      390.56      427.47     26.09 o 
  -5   2  25        2.12        1.22      8.41 o 
  -4   2  25      359.79      360.07     19.25 o 
  -3   2  25       14.27       13.51      6.84 o 
  -2   2  25      230.14      208.73     25.32 o 
  -1   2  25      666.22      693.76     26.15 o 
   0   2  25       49.07       53.41     14.78 o 
  -5   3  25      431.45      497.65     21.90 o 
  -4   3  25        9.14       14.81      8.34 o 
  -3   3  25      560.17      544.83     27.31 o 
  -2   3  25      225.30      194.58     18.02 o 
  -1   3  25      340.15      350.49     21.40 o 
  -5   4  25        0.14        6.29      8.96 o 
  -4   4  25      551.37      563.31     40.85 o 
  -3   4  25       56.89       77.16     14.40 o 
  -2   4  25      602.04      700.45     30.62 o 
  -1   4  25      678.25      773.89     30.79 o 
  -4   5  25       53.52       48.34      9.20 o 
  -3   5  25      441.48      499.47     36.28 o 
  -2   5  25      182.08      202.44     19.48 o 
  -5   0  26      418.97      365.41     32.47 o 
  -4   0  26      404.42      418.73     46.64 o 
  -3   0  26      186.17      191.75     29.19 o 
  -2   0  26      731.89      933.32     55.45 o 
  -1   0  26       89.13       65.48     21.63 o 
  -5   1  26      147.05      149.44     16.42 o 
  -4   1  26      173.66      176.79     15.72 o 
  -3   1  26      733.96      749.95     39.18 o 
  -2   1  26       36.28       42.33     12.58 o 
  -1   1  26      551.81      619.72     33.85 o 
  -5   2  26      157.32      189.79     22.02 o 
  -4   2  26      204.84      232.63     16.51 o 
  -3   2  26      204.62      285.70     21.27 o 
  -2   2  26      398.01      421.45     22.81 o 
  -1   2  26       28.86       32.32     13.67 o 
  -4   3  26        4.25       15.05      8.11 o 
  -3   3  26       29.38       20.74     11.21 o 
  -2   3  26        0.18        1.34      8.76 o 
                                                 
